# Supplementary material for: Application of deep learning algorithm on whole genome sequencing data uncovers structural variants associated with multiple mental disorders in African American patients
Source: Mol Psychiatry. 2022 Jan 8;27(3):1469–78. doi: 10.1038/s41380-021-01418-1 (PMC9095459; doi:10.1038/s41380-021-01418-1)
Supplement: Supplementary file 1 — Supplementary Table 1 [file 41380_2021_1418_MOESM1_ESM.xlsx]

## Sheet: SupplemenTable_1
Supplementary Table 1. 4179 patients information with blinded IDs
Patient_blind_ID	age	sex	race
NWD451196	10.99	M	BLACK OR AFRICAN AMERICAN
NWD563812	7	M	BLACK OR AFRICAN AMERICAN
NWD601624	14.99	F	BLACK OR AFRICAN AMERICAN
NWD173345	4	M	BLACK OR AFRICAN AMERICAN
NWD483508	17.99	M	BLACK OR AFRICAN AMERICAN
NWD912814	12.99	M	BLACK OR AFRICAN AMERICAN
NWD156171	13.99	M	BLACK OR AFRICAN AMERICAN
NWD409737	18.99	F	BLACK OR AFRICAN AMERICAN
NWD243887	6	M	BLACK OR AFRICAN AMERICAN
NWD358167	13.99	F	BLACK OR AFRICAN AMERICAN
NWD716030	18.99	F	BLACK OR AFRICAN AMERICAN
NWD824564	3	M	BLACK OR AFRICAN AMERICAN
NWD269881	11.99	F	BLACK OR AFRICAN AMERICAN
NWD403556	5	M	BLACK OR AFRICAN AMERICAN
NWD797681	3	M	BLACK OR AFRICAN AMERICAN
NWD407858	10.99	M	BLACK OR AFRICAN AMERICAN
NWD870443	9.99	F	BLACK OR AFRICAN AMERICAN
NWD644075	4	F	BLACK OR AFRICAN AMERICAN
NWD591901	7	M	BLACK OR AFRICAN AMERICAN
NWD513238	13.99	F	BLACK OR AFRICAN AMERICAN
NWD917261	7	M	BLACK OR AFRICAN AMERICAN
NWD402515	15.99	M	BLACK OR AFRICAN AMERICAN
NWD773503	5	M	BLACK OR AFRICAN AMERICAN
NWD385386	6	M	BLACK OR AFRICAN AMERICAN
NWD687257	8	M	BLACK OR AFRICAN AMERICAN
NWD147869	10.99	M	BLACK OR AFRICAN AMERICAN
NWD637128	10.99	M	BLACK OR AFRICAN AMERICAN
NWD537148	7	M	BLACK OR AFRICAN AMERICAN
NWD339304	9	M	BLACK OR AFRICAN AMERICAN
NWD244452	9.99	M	BLACK OR AFRICAN AMERICAN
NWD690448	6	M	BLACK OR AFRICAN AMERICAN
NWD839490	6	F	BLACK OR AFRICAN AMERICAN
NWD323472	12.99	F	BLACK OR AFRICAN AMERICAN
NWD728249	11.99	F	BLACK OR AFRICAN AMERICAN
NWD116168	15.99	M	BLACK OR AFRICAN AMERICAN
NWD639900	13.99	F	BLACK OR AFRICAN AMERICAN
NWD274200	7	M	BLACK OR AFRICAN AMERICAN
NWD701899	10.99	F	BLACK OR AFRICAN AMERICAN
NWD113682	10.99	M	BLACK OR AFRICAN AMERICAN
NWD224314	5	M	BLACK OR AFRICAN AMERICAN
NWD789639	6	M	BLACK OR AFRICAN AMERICAN
NWD410852	18.99	F	BLACK OR AFRICAN AMERICAN
NWD548893	2	M	BLACK OR AFRICAN AMERICAN
NWD721808	17.99	M	BLACK OR AFRICAN AMERICAN
NWD845933	13.99	F	BLACK OR AFRICAN AMERICAN
NWD820045	18.99	M	BLACK OR AFRICAN AMERICAN
NWD506989	0.82	F	BLACK OR AFRICAN AMERICAN
NWD354708	9	M	BLACK OR AFRICAN AMERICAN
NWD851891	14.99	M	BLACK OR AFRICAN AMERICAN
NWD171355	17.99	F	BLACK OR AFRICAN AMERICAN
NWD191023	12.99	M	BLACK OR AFRICAN AMERICAN
NWD819192	3	F	BLACK OR AFRICAN AMERICAN
NWD869547	3	M	BLACK OR AFRICAN AMERICAN
NWD286014	7	M	BLACK OR AFRICAN AMERICAN
NWD378723	6	M	BLACK OR AFRICAN AMERICAN
NWD383709	8	M	BLACK OR AFRICAN AMERICAN
NWD478479	2.55	F	BLACK OR AFRICAN AMERICAN
NWD935086	17.99	F	BLACK OR AFRICAN AMERICAN
NWD438858	7	M	BLACK OR AFRICAN AMERICAN
NWD581798	14.99	M	BLACK OR AFRICAN AMERICAN
NWD127713	7	M	BLACK OR AFRICAN AMERICAN
NWD615334	10.99	F	BLACK OR AFRICAN AMERICAN
NWD171491	7	F	BLACK OR AFRICAN AMERICAN
NWD866476	3	M	BLACK OR AFRICAN AMERICAN
NWD914133	5	M	BLACK OR AFRICAN AMERICAN
NWD904709	2.22	F	BLACK OR AFRICAN AMERICAN
NWD235098	6	F	BLACK OR AFRICAN AMERICAN
NWD794558	6	F	BLACK OR AFRICAN AMERICAN
NWD520235	6	M	BLACK OR AFRICAN AMERICAN
NWD404181	7	F	BLACK OR AFRICAN AMERICAN
NWD164051	16.99	M	BLACK OR AFRICAN AMERICAN
NWD208800	1.56	M	BLACK OR AFRICAN AMERICAN
NWD665037	17.99	F	BLACK OR AFRICAN AMERICAN
NWD460568	13.99	F	BLACK OR AFRICAN AMERICAN
NWD344564	15.99	M	BLACK OR AFRICAN AMERICAN
NWD836038	8	M	BLACK OR AFRICAN AMERICAN
NWD110816	2	M	BLACK OR AFRICAN AMERICAN
NWD783017	17.99	F	BLACK OR AFRICAN AMERICAN
NWD633859	8	F	BLACK OR AFRICAN AMERICAN
NWD977217	4	M	BLACK OR AFRICAN AMERICAN
NWD459639	3	M	BLACK OR AFRICAN AMERICAN
NWD240782	11.99	M	BLACK OR AFRICAN AMERICAN
NWD840470	3	M	BLACK OR AFRICAN AMERICAN
NWD639808	17.99	F	BLACK OR AFRICAN AMERICAN
NWD984979	2	M	BLACK OR AFRICAN AMERICAN
NWD915225	2	M	BLACK OR AFRICAN AMERICAN
NWD475666	15.99	F	BLACK OR AFRICAN AMERICAN
NWD280432	19.99	F	BLACK OR AFRICAN AMERICAN
NWD313848	5	M	BLACK OR AFRICAN AMERICAN
NWD922489	8	F	BLACK OR AFRICAN AMERICAN
NWD316326	9	M	BLACK OR AFRICAN AMERICAN
NWD339173	16.99	F	BLACK OR AFRICAN AMERICAN
NWD443246	17.99	F	BLACK OR AFRICAN AMERICAN
NWD477006	2.38	M	BLACK OR AFRICAN AMERICAN
NWD654622	3	F	BLACK OR AFRICAN AMERICAN
NWD439612	12.99	F	BLACK OR AFRICAN AMERICAN
NWD361162	10.99	M	BLACK OR AFRICAN AMERICAN
NWD103063	15.99	F	BLACK OR AFRICAN AMERICAN
NWD891847	9	M	BLACK OR AFRICAN AMERICAN
NWD183227	13.99	M	BLACK OR AFRICAN AMERICAN
NWD207668	9.99	M	BLACK OR AFRICAN AMERICAN
NWD817831	0.74	M	BLACK OR AFRICAN AMERICAN
NWD721170	3	M	BLACK OR AFRICAN AMERICAN
NWD511572	11.99	M	BLACK OR AFRICAN AMERICAN
NWD774085	4	M	BLACK OR AFRICAN AMERICAN
NWD850830	4	M	BLACK OR AFRICAN AMERICAN
NWD731540	8	F	BLACK OR AFRICAN AMERICAN
NWD864804	13.99	M	BLACK OR AFRICAN AMERICAN
NWD120579	7	F	BLACK OR AFRICAN AMERICAN
NWD714397	2.79	F	BLACK OR AFRICAN AMERICAN
NWD442857	7	M	BLACK OR AFRICAN AMERICAN
NWD919706	22.99	F	BLACK OR AFRICAN AMERICAN
NWD822077	1.15	F	BLACK OR AFRICAN AMERICAN
NWD806519	11.99	M	BLACK OR AFRICAN AMERICAN
NWD973996	2.3	F	BLACK OR AFRICAN AMERICAN
NWD377794	8	F	BLACK OR AFRICAN AMERICAN
NWD336529	14.99	M	BLACK OR AFRICAN AMERICAN
NWD282743	3	M	BLACK OR AFRICAN AMERICAN
NWD775110	10.99	F	BLACK OR AFRICAN AMERICAN
NWD291876	2	M	BLACK OR AFRICAN AMERICAN
NWD439000	7	M	BLACK OR AFRICAN AMERICAN
NWD884368	18.99	F	BLACK OR AFRICAN AMERICAN
NWD807306	5	M	BLACK OR AFRICAN AMERICAN
NWD190701	3	M	BLACK OR AFRICAN AMERICAN
NWD793539	6	M	BLACK OR AFRICAN AMERICAN
NWD162394	7	F	BLACK OR AFRICAN AMERICAN
NWD358711	9	M	BLACK OR AFRICAN AMERICAN
NWD751104	3	M	BLACK OR AFRICAN AMERICAN
NWD723926	9.99	F	BLACK OR AFRICAN AMERICAN
NWD579391	1.48	F	BLACK OR AFRICAN AMERICAN
NWD470963	3	F	BLACK OR AFRICAN AMERICAN
NWD609271	15.99	M	BLACK OR AFRICAN AMERICAN
NWD656991	13.99	M	BLACK OR AFRICAN AMERICAN
NWD161302	4	F	BLACK OR AFRICAN AMERICAN
NWD996436	7	M	BLACK OR AFRICAN AMERICAN
NWD967707	6	M	BLACK OR AFRICAN AMERICAN
NWD409207	12.99	F	BLACK OR AFRICAN AMERICAN
NWD315863	17.99	F	BLACK OR AFRICAN AMERICAN
NWD426843	13.99	M	BLACK OR AFRICAN AMERICAN
NWD826036	17.99	F	BLACK OR AFRICAN AMERICAN
NWD765700	2	F	BLACK OR AFRICAN AMERICAN
NWD175916	12.99	F	BLACK OR AFRICAN AMERICAN
NWD698352	13.99	F	BLACK OR AFRICAN AMERICAN
NWD614588	14.99	M	BLACK OR AFRICAN AMERICAN
NWD255768	1.89	M	BLACK OR AFRICAN AMERICAN
NWD744681	0.05	F	BLACK OR AFRICAN AMERICAN
NWD782536	16.99	F	BLACK OR AFRICAN AMERICAN
NWD494441	9	F	BLACK OR AFRICAN AMERICAN
NWD702691	16.99	M	BLACK OR AFRICAN AMERICAN
NWD777975	6	F	BLACK OR AFRICAN AMERICAN
NWD949922	13.99	M	BLACK OR AFRICAN AMERICAN
NWD881333	6	M	BLACK OR AFRICAN AMERICAN
NWD888724	6	M	BLACK OR AFRICAN AMERICAN
NWD507630	0.82	F	BLACK OR AFRICAN AMERICAN
NWD741527	5	M	BLACK OR AFRICAN AMERICAN
NWD227455	4	M	BLACK OR AFRICAN AMERICAN
NWD433083	11.99	F	BLACK OR AFRICAN AMERICAN
NWD161524	10.99	M	BLACK OR AFRICAN AMERICAN
NWD367978	9	M	BLACK OR AFRICAN AMERICAN
NWD157190	7	M	BLACK OR AFRICAN AMERICAN
NWD334633	9	M	BLACK OR AFRICAN AMERICAN
NWD494809	9.99	F	BLACK OR AFRICAN AMERICAN
NWD638461	9	M	BLACK OR AFRICAN AMERICAN
NWD335135	6	M	BLACK OR AFRICAN AMERICAN
NWD463284	10.99	F	BLACK OR AFRICAN AMERICAN
NWD673777	12.99	M	BLACK OR AFRICAN AMERICAN
NWD221682	12.99	F	BLACK OR AFRICAN AMERICAN
NWD915207	3	F	BLACK OR AFRICAN AMERICAN
NWD664328	4	M	BLACK OR AFRICAN AMERICAN
NWD690861	15.99	F	BLACK OR AFRICAN AMERICAN
NWD737735	2	M	BLACK OR AFRICAN AMERICAN
NWD630333	0.82	F	BLACK OR AFRICAN AMERICAN
NWD985604	9.99	F	BLACK OR AFRICAN AMERICAN
NWD790170	7	F	BLACK OR AFRICAN AMERICAN
NWD509837	5	F	BLACK OR AFRICAN AMERICAN
NWD485070	15.99	F	BLACK OR AFRICAN AMERICAN
NWD609576	12.99	M	BLACK OR AFRICAN AMERICAN
NWD104490	16.99	M	BLACK OR AFRICAN AMERICAN
NWD494002	12.99	F	BLACK OR AFRICAN AMERICAN
NWD692959	9	M	BLACK OR AFRICAN AMERICAN
NWD840093	6	M	BLACK OR AFRICAN AMERICAN
NWD117391	0.74	F	BLACK OR AFRICAN AMERICAN
NWD789450	4	F	BLACK OR AFRICAN AMERICAN
NWD165062	7	M	BLACK OR AFRICAN AMERICAN
NWD627622	1	M	BLACK OR AFRICAN AMERICAN
NWD279334	4	F	BLACK OR AFRICAN AMERICAN
NWD531706	1.48	F	BLACK OR AFRICAN AMERICAN
NWD181362	6	F	BLACK OR AFRICAN AMERICAN
NWD995279	9	M	BLACK OR AFRICAN AMERICAN
NWD159740	4	F	BLACK OR AFRICAN AMERICAN
NWD304700	5	M	BLACK OR AFRICAN AMERICAN
NWD318249	17.99	M	BLACK OR AFRICAN AMERICAN
NWD576477	1.64	F	BLACK OR AFRICAN AMERICAN
NWD654993	4	F	BLACK OR AFRICAN AMERICAN
NWD256805	16.99	F	BLACK OR AFRICAN AMERICAN
NWD219469	11.99	M	BLACK OR AFRICAN AMERICAN
NWD388351	12.99	M	BLACK OR AFRICAN AMERICAN
NWD892296	6	F	BLACK OR AFRICAN AMERICAN
NWD934222	9.99	M	BLACK OR AFRICAN AMERICAN
NWD510155	9	F	BLACK OR AFRICAN AMERICAN
NWD386714	4	M	BLACK OR AFRICAN AMERICAN
NWD362498	7	M	BLACK OR AFRICAN AMERICAN
NWD851591	4	F	BLACK OR AFRICAN AMERICAN
NWD461451	14.99	F	BLACK OR AFRICAN AMERICAN
NWD323082	14.99	F	BLACK OR AFRICAN AMERICAN
NWD972293	0.82	F	BLACK OR AFRICAN AMERICAN
NWD769991	4	M	BLACK OR AFRICAN AMERICAN
NWD691205	2	F	BLACK OR AFRICAN AMERICAN
NWD304428	2.71	M	BLACK OR AFRICAN AMERICAN
NWD413129	6	M	BLACK OR AFRICAN AMERICAN
NWD108042	13.99	M	BLACK OR AFRICAN AMERICAN
NWD960801	10.99	F	BLACK OR AFRICAN AMERICAN
NWD320691	2	F	BLACK OR AFRICAN AMERICAN
NWD772697	15.99	F	BLACK OR AFRICAN AMERICAN
NWD271172	2	M	BLACK OR AFRICAN AMERICAN
NWD159562	7	M	BLACK OR AFRICAN AMERICAN
NWD787105	8	F	BLACK OR AFRICAN AMERICAN
NWD886773	17.99	M	BLACK OR AFRICAN AMERICAN
NWD146198	13.99	M	BLACK OR AFRICAN AMERICAN
NWD500905	10.99	F	BLACK OR AFRICAN AMERICAN
NWD801375	19.99	M	BLACK OR AFRICAN AMERICAN
NWD950461	13.99	M	BLACK OR AFRICAN AMERICAN
NWD232058	5	F	BLACK OR AFRICAN AMERICAN
NWD747456	5	M	BLACK OR AFRICAN AMERICAN
NWD792775	8	F	BLACK OR AFRICAN AMERICAN
NWD161886	17.99	F	BLACK OR AFRICAN AMERICAN
NWD545075	15.99	M	BLACK OR AFRICAN AMERICAN
NWD252111	14.99	F	BLACK OR AFRICAN AMERICAN
NWD701379	10.99	M	BLACK OR AFRICAN AMERICAN
NWD403406	10.16	M	BLACK OR AFRICAN AMERICAN
NWD163616	3	M	BLACK OR AFRICAN AMERICAN
NWD591157	3	F	BLACK OR AFRICAN AMERICAN
NWD859834	7	F	BLACK OR AFRICAN AMERICAN
NWD411995	10.99	F	BLACK OR AFRICAN AMERICAN
NWD293780	1	M	BLACK OR AFRICAN AMERICAN
NWD311642	8	M	BLACK OR AFRICAN AMERICAN
NWD302913	9	M	BLACK OR AFRICAN AMERICAN
NWD835124	14.99	M	BLACK OR AFRICAN AMERICAN
NWD784075	17.99	F	BLACK OR AFRICAN AMERICAN
NWD856119	3	M	BLACK OR AFRICAN AMERICAN
NWD382860	3	F	BLACK OR AFRICAN AMERICAN
NWD799559	9.99	M	BLACK OR AFRICAN AMERICAN
NWD800494	17.99	F	BLACK OR AFRICAN AMERICAN
NWD294807	7.77	M	BLACK OR AFRICAN AMERICAN
NWD255229	1	M	BLACK OR AFRICAN AMERICAN
NWD494438	4	M	BLACK OR AFRICAN AMERICAN
NWD655344	2.46	M	BLACK OR AFRICAN AMERICAN
NWD745819	6	M	BLACK OR AFRICAN AMERICAN
NWD183122	15.99	M	BLACK OR AFRICAN AMERICAN
NWD442465	10.99	F	BLACK OR AFRICAN AMERICAN
NWD477801	0.9	M	BLACK OR AFRICAN AMERICAN
NWD146349	17.99	F	BLACK OR AFRICAN AMERICAN
NWD482770	7	M	BLACK OR AFRICAN AMERICAN
NWD294722	3	M	BLACK OR AFRICAN AMERICAN
NWD247174	11.99	F	BLACK OR AFRICAN AMERICAN
NWD812563	0.82	F	BLACK OR AFRICAN AMERICAN
NWD195482	11.99	M	BLACK OR AFRICAN AMERICAN
NWD305569	6	M	BLACK OR AFRICAN AMERICAN
NWD954146	13.99	M	BLACK OR AFRICAN AMERICAN
NWD466934	18.99	F	BLACK OR AFRICAN AMERICAN
NWD505142	16.99	M	BLACK OR AFRICAN AMERICAN
NWD684345	14.99	F	BLACK OR AFRICAN AMERICAN
NWD826322	7	M	BLACK OR AFRICAN AMERICAN
NWD258189	0.82	F	BLACK OR AFRICAN AMERICAN
NWD141530	9.99	F	BLACK OR AFRICAN AMERICAN
NWD181423	15.99	M	BLACK OR AFRICAN AMERICAN
NWD507851	1.4	M	BLACK OR AFRICAN AMERICAN
NWD550707	0.74	F	BLACK OR AFRICAN AMERICAN
NWD460207	6	M	BLACK OR AFRICAN AMERICAN
NWD904631	0.74	F	BLACK OR AFRICAN AMERICAN
NWD534285	3	F	BLACK OR AFRICAN AMERICAN
NWD228071	9.99	M	BLACK OR AFRICAN AMERICAN
NWD641211	10.99	M	BLACK OR AFRICAN AMERICAN
NWD866105	1.07	M	BLACK OR AFRICAN AMERICAN
NWD863704	3	M	BLACK OR AFRICAN AMERICAN
NWD822978	5	M	BLACK OR AFRICAN AMERICAN
NWD341260	8	F	BLACK OR AFRICAN AMERICAN
NWD637269	13.99	F	BLACK OR AFRICAN AMERICAN
NWD357846	1.48	F	BLACK OR AFRICAN AMERICAN
NWD165043	4	M	BLACK OR AFRICAN AMERICAN
NWD558942	7	F	BLACK OR AFRICAN AMERICAN
NWD748366	18.99	M	BLACK OR AFRICAN AMERICAN
NWD881605	8	M	BLACK OR AFRICAN AMERICAN
NWD839454	12.99	F	BLACK OR AFRICAN AMERICAN
NWD881147	6	M	BLACK OR AFRICAN AMERICAN
NWD212386	7	F	BLACK OR AFRICAN AMERICAN
NWD671678	9	F	BLACK OR AFRICAN AMERICAN
NWD436040	13.99	M	BLACK OR AFRICAN AMERICAN
NWD663275	3	M	BLACK OR AFRICAN AMERICAN
NWD150024	9	M	BLACK OR AFRICAN AMERICAN
NWD904997	1.73	M	BLACK OR AFRICAN AMERICAN
NWD928674	4	F	BLACK OR AFRICAN AMERICAN
NWD373488	0.82	M	BLACK OR AFRICAN AMERICAN
NWD100871	12.99	F	BLACK OR AFRICAN AMERICAN
NWD199336	15.99	M	BLACK OR AFRICAN AMERICAN
NWD264185	15.99	M	BLACK OR AFRICAN AMERICAN
NWD153527	7	M	BLACK OR AFRICAN AMERICAN
NWD823764	12.99	F	BLACK OR AFRICAN AMERICAN
NWD433609	1	M	BLACK OR AFRICAN AMERICAN
NWD567093	8	F	BLACK OR AFRICAN AMERICAN
NWD161443	0.9	F	BLACK OR AFRICAN AMERICAN
NWD167030	12.99	F	BLACK OR AFRICAN AMERICAN
NWD894173	10.99	F	BLACK OR AFRICAN AMERICAN
NWD626522	0.74	M	BLACK OR AFRICAN AMERICAN
NWD841721	5	F	BLACK OR AFRICAN AMERICAN
NWD964706	8	M	BLACK OR AFRICAN AMERICAN
NWD785843	15.99	M	BLACK OR AFRICAN AMERICAN
NWD827205	7	M	BLACK OR AFRICAN AMERICAN
NWD379266	11.99	M	BLACK OR AFRICAN AMERICAN
NWD451257	11.85	F	BLACK OR AFRICAN AMERICAN
NWD839698	13.99	M	BLACK OR AFRICAN AMERICAN
NWD110925	6	M	BLACK OR AFRICAN AMERICAN
NWD858237	4	M	BLACK OR AFRICAN AMERICAN
NWD981592	1.97	F	BLACK OR AFRICAN AMERICAN
NWD546005	6	M	BLACK OR AFRICAN AMERICAN
NWD137135	9.99	M	BLACK OR AFRICAN AMERICAN
NWD704434	10.99	F	BLACK OR AFRICAN AMERICAN
NWD956673	9.99	M	BLACK OR AFRICAN AMERICAN
NWD537774	7	M	BLACK OR AFRICAN AMERICAN
NWD316178	4	F	BLACK OR AFRICAN AMERICAN
NWD528719	7	M	BLACK OR AFRICAN AMERICAN
NWD798091	3	M	BLACK OR AFRICAN AMERICAN
NWD873674	1.73	F	BLACK OR AFRICAN AMERICAN
NWD763087	11.99	F	BLACK OR AFRICAN AMERICAN
NWD397928	12.99	F	BLACK OR AFRICAN AMERICAN
NWD877768	8	M	BLACK OR AFRICAN AMERICAN
NWD781603	1.73	M	BLACK OR AFRICAN AMERICAN
NWD813686	2.05	F	BLACK OR AFRICAN AMERICAN
NWD302253	9	F	BLACK OR AFRICAN AMERICAN
NWD843025	18.99	M	BLACK OR AFRICAN AMERICAN
NWD797130	0.99	M	BLACK OR AFRICAN AMERICAN
NWD896975	8	M	BLACK OR AFRICAN AMERICAN
NWD208208	5	M	BLACK OR AFRICAN AMERICAN
NWD842317	1	F	BLACK OR AFRICAN AMERICAN
NWD799897	6	M	BLACK OR AFRICAN AMERICAN
NWD832865	12.99	F	BLACK OR AFRICAN AMERICAN
NWD707076	2.3	F	BLACK OR AFRICAN AMERICAN
NWD529175	0.66	F	BLACK OR AFRICAN AMERICAN
NWD229559	0.74	M	BLACK OR AFRICAN AMERICAN
NWD109388	1.97	M	BLACK OR AFRICAN AMERICAN
NWD243701	13.99	M	BLACK OR AFRICAN AMERICAN
NWD927543	2.14	M	BLACK OR AFRICAN AMERICAN
NWD682612	2	M	BLACK OR AFRICAN AMERICAN
NWD591855	0.74	F	BLACK OR AFRICAN AMERICAN
NWD373966	3	M	BLACK OR AFRICAN AMERICAN
NWD364192	12.99	F	BLACK OR AFRICAN AMERICAN
NWD720953	10.99	F	BLACK OR AFRICAN AMERICAN
NWD866063	1.56	F	BLACK OR AFRICAN AMERICAN
NWD599580	0.49	M	BLACK OR AFRICAN AMERICAN
NWD976283	5	M	BLACK OR AFRICAN AMERICAN
NWD550200	0.74	F	BLACK OR AFRICAN AMERICAN
NWD295283	0.82	F	BLACK OR AFRICAN AMERICAN
NWD649681	7	F	BLACK OR AFRICAN AMERICAN
NWD243757	0.74	M	BLACK OR AFRICAN AMERICAN
NWD171839	3	F	BLACK OR AFRICAN AMERICAN
NWD269627	0.82	M	BLACK OR AFRICAN AMERICAN
NWD730542	12.99	F	BLACK OR AFRICAN AMERICAN
NWD403287	2	M	BLACK OR AFRICAN AMERICAN
NWD205042	15.99	F	BLACK OR AFRICAN AMERICAN
NWD970111	9	M	BLACK OR AFRICAN AMERICAN
NWD592275	11.99	M	BLACK OR AFRICAN AMERICAN
NWD336687	7	F	BLACK OR AFRICAN AMERICAN
NWD816636	5	F	BLACK OR AFRICAN AMERICAN
NWD765374	3	F	BLACK OR AFRICAN AMERICAN
NWD848238	8	M	BLACK OR AFRICAN AMERICAN
NWD391063	5	M	BLACK OR AFRICAN AMERICAN
NWD698196	15.99	F	BLACK OR AFRICAN AMERICAN
NWD585422	2.88	M	BLACK OR AFRICAN AMERICAN
NWD488608	7	M	BLACK OR AFRICAN AMERICAN
NWD441194	9.99	F	BLACK OR AFRICAN AMERICAN
NWD619204	0.82	M	BLACK OR AFRICAN AMERICAN
NWD473374	8	M	BLACK OR AFRICAN AMERICAN
NWD360252	4	F	BLACK OR AFRICAN AMERICAN
NWD931148	2.14	M	BLACK OR AFRICAN AMERICAN
NWD735802	2	M	BLACK OR AFRICAN AMERICAN
NWD852191	0.74	M	BLACK OR AFRICAN AMERICAN
NWD397386	16.99	F	BLACK OR AFRICAN AMERICAN
NWD530023	0.74	F	BLACK OR AFRICAN AMERICAN
NWD393327	0.74	F	BLACK OR AFRICAN AMERICAN
NWD192408	9.99	M	BLACK OR AFRICAN AMERICAN
NWD952516	0.9	F	BLACK OR AFRICAN AMERICAN
NWD902158	7.55	M	BLACK OR AFRICAN AMERICAN
NWD154476	8	F	BLACK OR AFRICAN AMERICAN
NWD268868	9	F	BLACK OR AFRICAN AMERICAN
NWD663263	2.71	F	BLACK OR AFRICAN AMERICAN
NWD100776	9	F	BLACK OR AFRICAN AMERICAN
NWD953377	2.55	M	BLACK OR AFRICAN AMERICAN
NWD962548	16.99	F	BLACK OR AFRICAN AMERICAN
NWD265693	6	F	BLACK OR AFRICAN AMERICAN
NWD403469	15.99	F	BLACK OR AFRICAN AMERICAN
NWD462160	17.99	F	BLACK OR AFRICAN AMERICAN
NWD779803	7	F	BLACK OR AFRICAN AMERICAN
NWD554467	10.99	F	BLACK OR AFRICAN AMERICAN
NWD924941	13.99	F	BLACK OR AFRICAN AMERICAN
NWD763403	18.99	F	BLACK OR AFRICAN AMERICAN
NWD931128	16.99	F	BLACK OR AFRICAN AMERICAN
NWD234266	12.99	F	BLACK OR AFRICAN AMERICAN
NWD335067	13.99	F	BLACK OR AFRICAN AMERICAN
NWD385501	7	M	BLACK OR AFRICAN AMERICAN
NWD849746	16.99	F	BLACK OR AFRICAN AMERICAN
NWD838188	6	F	BLACK OR AFRICAN AMERICAN
NWD396858	19.99	F	BLACK OR AFRICAN AMERICAN
NWD499361	15.99	M	BLACK OR AFRICAN AMERICAN
NWD971192	17.99	M	BLACK OR AFRICAN AMERICAN
NWD877120	13.99	F	BLACK OR AFRICAN AMERICAN
NWD269239	9.99	F	BLACK OR AFRICAN AMERICAN
NWD785867	9	M	BLACK OR AFRICAN AMERICAN
NWD485699	18.99	F	BLACK OR AFRICAN AMERICAN
NWD726415	18.99	F	BLACK OR AFRICAN AMERICAN
NWD682900	13.99	M	BLACK OR AFRICAN AMERICAN
NWD125930	16.99	F	BLACK OR AFRICAN AMERICAN
NWD544983	11.99	M	BLACK OR AFRICAN AMERICAN
NWD116496	13.99	M	BLACK OR AFRICAN AMERICAN
NWD676848	19.99	F	BLACK OR AFRICAN AMERICAN
NWD793704	1	F	BLACK OR AFRICAN AMERICAN
NWD920258	18.99	M	BLACK OR AFRICAN AMERICAN
NWD176690	10.99	F	BLACK OR AFRICAN AMERICAN
NWD884240	9.99	M	BLACK OR AFRICAN AMERICAN
NWD398667	17.99	F	BLACK OR AFRICAN AMERICAN
NWD533173	9.99	M	BLACK OR AFRICAN AMERICAN
NWD562476	15.99	F	BLACK OR AFRICAN AMERICAN
NWD110522	15.99	F	BLACK OR AFRICAN AMERICAN
NWD544681	16.99	F	BLACK OR AFRICAN AMERICAN
NWD182558	9	F	BLACK OR AFRICAN AMERICAN
NWD868507	17.99	M	BLACK OR AFRICAN AMERICAN
NWD683582	16.99	M	BLACK OR AFRICAN AMERICAN
NWD286489	5	F	BLACK OR AFRICAN AMERICAN
NWD952773	14.99	F	BLACK OR AFRICAN AMERICAN
NWD606625	20.99	M	BLACK OR AFRICAN AMERICAN
NWD766033	19.99	M	BLACK OR AFRICAN AMERICAN
NWD204478	11.99	M	BLACK OR AFRICAN AMERICAN
NWD627630	17.99	F	BLACK OR AFRICAN AMERICAN
NWD371104	3	F	BLACK OR AFRICAN AMERICAN
NWD828157	17.99	M	BLACK OR AFRICAN AMERICAN
NWD570883	5	F	BLACK OR AFRICAN AMERICAN
NWD661255	18.99	F	BLACK OR AFRICAN AMERICAN
NWD490757	4	F	BLACK OR AFRICAN AMERICAN
NWD216949	10.99	F	BLACK OR AFRICAN AMERICAN
NWD214449	16.99	F	BLACK OR AFRICAN AMERICAN
NWD779145	18.99	M	BLACK OR AFRICAN AMERICAN
NWD472226	10.99	M	BLACK OR AFRICAN AMERICAN
NWD464971	11.99	M	BLACK OR AFRICAN AMERICAN
NWD814317	14.99	F	BLACK OR AFRICAN AMERICAN
NWD490531	1	M	BLACK OR AFRICAN AMERICAN
NWD458568	5	M	BLACK OR AFRICAN AMERICAN
NWD156141	10.99	F	BLACK OR AFRICAN AMERICAN
NWD493185	6	F	BLACK OR AFRICAN AMERICAN
NWD427925	9.99	F	BLACK OR AFRICAN AMERICAN
NWD642927	6	F	BLACK OR AFRICAN AMERICAN
NWD549891	16.99	F	BLACK OR AFRICAN AMERICAN
NWD426461	3	F	BLACK OR AFRICAN AMERICAN
NWD108933	8	F	BLACK OR AFRICAN AMERICAN
NWD502563	14.99	M	BLACK OR AFRICAN AMERICAN
NWD529260	14.99	F	BLACK OR AFRICAN AMERICAN
NWD781668	20.99	F	BLACK OR AFRICAN AMERICAN
NWD586785	9.99	M	BLACK OR AFRICAN AMERICAN
NWD837025	20.99	M	BLACK OR AFRICAN AMERICAN
NWD862946	4	F	BLACK OR AFRICAN AMERICAN
NWD760968	10.99	F	BLACK OR AFRICAN AMERICAN
NWD469184	20.99	F	BLACK OR AFRICAN AMERICAN
NWD279869	9.99	F	BLACK OR AFRICAN AMERICAN
NWD313136	20.99	F	BLACK OR AFRICAN AMERICAN
NWD908419	14.99	F	BLACK OR AFRICAN AMERICAN
NWD746847	16.99	M	BLACK OR AFRICAN AMERICAN
NWD508977	12.99	F	BLACK OR AFRICAN AMERICAN
NWD339622	7	F	BLACK OR AFRICAN AMERICAN
NWD302341	14.99	M	BLACK OR AFRICAN AMERICAN
NWD981141	11.99	F	BLACK OR AFRICAN AMERICAN
NWD457288	15.99	M	BLACK OR AFRICAN AMERICAN
NWD800755	12.99	F	BLACK OR AFRICAN AMERICAN
NWD581231	12.99	M	BLACK OR AFRICAN AMERICAN
NWD450285	14.99	F	BLACK OR AFRICAN AMERICAN
NWD890512	2.14	M	BLACK OR AFRICAN AMERICAN
NWD463214	20.99	M	BLACK OR AFRICAN AMERICAN
NWD349877	12.99	F	BLACK OR AFRICAN AMERICAN
NWD799531	13.99	M	BLACK OR AFRICAN AMERICAN
NWD771797	9	M	BLACK OR AFRICAN AMERICAN
NWD865063	14.99	F	BLACK OR AFRICAN AMERICAN
NWD730922	11.99	F	BLACK OR AFRICAN AMERICAN
NWD188741	15.99	F	BLACK OR AFRICAN AMERICAN
NWD806230	13.99	F	BLACK OR AFRICAN AMERICAN
NWD749888	12.99	F	BLACK OR AFRICAN AMERICAN
NWD268205	3	M	BLACK OR AFRICAN AMERICAN
NWD759463	6	F	BLACK OR AFRICAN AMERICAN
NWD866880	0.66	F	BLACK OR AFRICAN AMERICAN
NWD980014	5	M	BLACK OR AFRICAN AMERICAN
NWD437228	16.99	M	BLACK OR AFRICAN AMERICAN
NWD125976	11.99	F	BLACK OR AFRICAN AMERICAN
NWD965990	7	M	BLACK OR AFRICAN AMERICAN
NWD865664	13.99	M	BLACK OR AFRICAN AMERICAN
NWD225565	13.99	F	BLACK OR AFRICAN AMERICAN
NWD808262	17.99	M	BLACK OR AFRICAN AMERICAN
NWD324065	12.99	F	BLACK OR AFRICAN AMERICAN
NWD359664	7	M	BLACK OR AFRICAN AMERICAN
NWD160126	12.99	M	BLACK OR AFRICAN AMERICAN
NWD527587	9.99	F	BLACK OR AFRICAN AMERICAN
NWD164429	8	M	BLACK OR AFRICAN AMERICAN
NWD612524	18.99	M	BLACK OR AFRICAN AMERICAN
NWD583206	8	F	BLACK OR AFRICAN AMERICAN
NWD919346	9.99	F	BLACK OR AFRICAN AMERICAN
NWD754430	6	F	BLACK OR AFRICAN AMERICAN
NWD185897	18.99	F	BLACK OR AFRICAN AMERICAN
NWD654159	13.99	F	BLACK OR AFRICAN AMERICAN
NWD347550	9	F	BLACK OR AFRICAN AMERICAN
NWD910884	13.99	M	BLACK OR AFRICAN AMERICAN
NWD925142	9.99	M	BLACK OR AFRICAN AMERICAN
NWD993993	5	F	BLACK OR AFRICAN AMERICAN
NWD924721	9.99	M	BLACK OR AFRICAN AMERICAN
NWD247357	12.99	M	BLACK OR AFRICAN AMERICAN
NWD212584	13.99	M	BLACK OR AFRICAN AMERICAN
NWD199669	5	M	BLACK OR AFRICAN AMERICAN
NWD837980	23.99	F	BLACK OR AFRICAN AMERICAN
NWD212668	12.99	M	BLACK OR AFRICAN AMERICAN
NWD964192	13.99	F	BLACK OR AFRICAN AMERICAN
NWD216282	12.99	M	BLACK OR AFRICAN AMERICAN
NWD427516	3	F	BLACK OR AFRICAN AMERICAN
NWD774813	9.99	F	BLACK OR AFRICAN AMERICAN
NWD154106	9.99	M	BLACK OR AFRICAN AMERICAN
NWD593753	19.99	M	BLACK OR AFRICAN AMERICAN
NWD716691	6	M	BLACK OR AFRICAN AMERICAN
NWD832863	9	F	BLACK OR AFRICAN AMERICAN
NWD739482	6	F	BLACK OR AFRICAN AMERICAN
NWD504997	9	F	BLACK OR AFRICAN AMERICAN
NWD326792	16.99	M	BLACK OR AFRICAN AMERICAN
NWD456834	10.99	F	BLACK OR AFRICAN AMERICAN
NWD552632	9.99	M	BLACK OR AFRICAN AMERICAN
NWD155099	17.99	F	BLACK OR AFRICAN AMERICAN
NWD564083	13.99	F	BLACK OR AFRICAN AMERICAN
NWD328825	18.99	F	BLACK OR AFRICAN AMERICAN
NWD946507	17.99	F	BLACK OR AFRICAN AMERICAN
NWD553169	11.99	F	BLACK OR AFRICAN AMERICAN
NWD861957	1.07	F	BLACK OR AFRICAN AMERICAN
NWD875295	9	M	BLACK OR AFRICAN AMERICAN
NWD333896	15.99	M	BLACK OR AFRICAN AMERICAN
NWD489050	12.99	F	BLACK OR AFRICAN AMERICAN
NWD903896	1.89	F	BLACK OR AFRICAN AMERICAN
NWD385026	1.23	M	BLACK OR AFRICAN AMERICAN
NWD697325	7	M	BLACK OR AFRICAN AMERICAN
NWD912128	8	F	BLACK OR AFRICAN AMERICAN
NWD444562	10.99	M	BLACK OR AFRICAN AMERICAN
NWD346526	8	M	BLACK OR AFRICAN AMERICAN
NWD745395	14.99	M	BLACK OR AFRICAN AMERICAN
NWD228867	15.99	M	BLACK OR AFRICAN AMERICAN
NWD648240	8	M	BLACK OR AFRICAN AMERICAN
NWD715173	4	M	BLACK OR AFRICAN AMERICAN
NWD162251	15.99	M	BLACK OR AFRICAN AMERICAN
NWD529717	10.99	M	BLACK OR AFRICAN AMERICAN
NWD443160	10.99	F	BLACK OR AFRICAN AMERICAN
NWD338296	9.99	M	BLACK OR AFRICAN AMERICAN
NWD203338	12.99	M	BLACK OR AFRICAN AMERICAN
NWD681460	18.99	F	BLACK OR AFRICAN AMERICAN
NWD118324	10.99	F	BLACK OR AFRICAN AMERICAN
NWD599587	20.99	F	BLACK OR AFRICAN AMERICAN
NWD705970	9	F	BLACK OR AFRICAN AMERICAN
NWD189627	3	M	BLACK OR AFRICAN AMERICAN
NWD381351	12.99	M	BLACK OR AFRICAN AMERICAN
NWD127217	1	F	BLACK OR AFRICAN AMERICAN
NWD859689	5	F	BLACK OR AFRICAN AMERICAN
NWD418342	14.99	M	BLACK OR AFRICAN AMERICAN
NWD165856	6	F	BLACK OR AFRICAN AMERICAN
NWD889017	15.99	M	BLACK OR AFRICAN AMERICAN
NWD724256	7	F	BLACK OR AFRICAN AMERICAN
NWD186647	9	F	BLACK OR AFRICAN AMERICAN
NWD242382	14.99	M	BLACK OR AFRICAN AMERICAN
NWD641911	11.99	F	BLACK OR AFRICAN AMERICAN
NWD891376	4	F	BLACK OR AFRICAN AMERICAN
NWD306238	17.99	M	BLACK OR AFRICAN AMERICAN
NWD469117	4	F	BLACK OR AFRICAN AMERICAN
NWD920207	2.22	F	BLACK OR AFRICAN AMERICAN
NWD860616	2.38	M	BLACK OR AFRICAN AMERICAN
NWD271773	11.99	F	BLACK OR AFRICAN AMERICAN
NWD705361	16.99	F	BLACK OR AFRICAN AMERICAN
NWD925799	0.66	F	BLACK OR AFRICAN AMERICAN
NWD774703	0.82	M	BLACK OR AFRICAN AMERICAN
NWD189555	3	F	BLACK OR AFRICAN AMERICAN
NWD118223	15.99	M	BLACK OR AFRICAN AMERICAN
NWD420743	15.99	F	BLACK OR AFRICAN AMERICAN
NWD187879	3	F	BLACK OR AFRICAN AMERICAN
NWD486302	5	M	BLACK OR AFRICAN AMERICAN
NWD246029	1.89	M	BLACK OR AFRICAN AMERICAN
NWD506309	6	F	BLACK OR AFRICAN AMERICAN
NWD458112	11.99	F	BLACK OR AFRICAN AMERICAN
NWD778297	1.48	M	BLACK OR AFRICAN AMERICAN
NWD493598	3	F	BLACK OR AFRICAN AMERICAN
NWD272852	18.99	F	BLACK OR AFRICAN AMERICAN
NWD623008	15.99	F	BLACK OR AFRICAN AMERICAN
NWD216416	1.48	M	BLACK OR AFRICAN AMERICAN
NWD328740	3	F	BLACK OR AFRICAN AMERICAN
NWD742384	5	M	BLACK OR AFRICAN AMERICAN
NWD872548	2.14	F	BLACK OR AFRICAN AMERICAN
NWD532366	15.99	F	BLACK OR AFRICAN AMERICAN
NWD671445	17.99	F	BLACK OR AFRICAN AMERICAN
NWD149452	3	F	BLACK OR AFRICAN AMERICAN
NWD295305	15.99	M	BLACK OR AFRICAN AMERICAN
NWD518948	9.99	F	BLACK OR AFRICAN AMERICAN
NWD909372	1.81	F	BLACK OR AFRICAN AMERICAN
NWD987141	15.99	M	BLACK OR AFRICAN AMERICAN
NWD115164	10.99	F	BLACK OR AFRICAN AMERICAN
NWD513066	7	F	BLACK OR AFRICAN AMERICAN
NWD994501	5	M	BLACK OR AFRICAN AMERICAN
NWD922562	16.99	F	BLACK OR AFRICAN AMERICAN
NWD256735	2	F	BLACK OR AFRICAN AMERICAN
NWD995604	10.99	F	BLACK OR AFRICAN AMERICAN
NWD723602	9	F	BLACK OR AFRICAN AMERICAN
NWD893925	4	F	BLACK OR AFRICAN AMERICAN
NWD799421	15.99	F	BLACK OR AFRICAN AMERICAN
NWD789331	14.99	M	BLACK OR AFRICAN AMERICAN
NWD150075	1.56	F	BLACK OR AFRICAN AMERICAN
NWD277886	2.05	F	BLACK OR AFRICAN AMERICAN
NWD196013	5	F	BLACK OR AFRICAN AMERICAN
NWD728570	4	M	BLACK OR AFRICAN AMERICAN
NWD737274	11.99	F	BLACK OR AFRICAN AMERICAN
NWD504043	13.99	F	BLACK OR AFRICAN AMERICAN
NWD621098	9	F	BLACK OR AFRICAN AMERICAN
NWD558270	2.05	F	BLACK OR AFRICAN AMERICAN
NWD200974	1.64	M	BLACK OR AFRICAN AMERICAN
NWD897465	12.99	F	BLACK OR AFRICAN AMERICAN
NWD454499	14.99	M	BLACK OR AFRICAN AMERICAN
NWD130332	7	F	BLACK OR AFRICAN AMERICAN
NWD164827	12.99	M	BLACK OR AFRICAN AMERICAN
NWD607759	3	F	BLACK OR AFRICAN AMERICAN
NWD520686	14.99	F	BLACK OR AFRICAN AMERICAN
NWD835625	11.99	F	BLACK OR AFRICAN AMERICAN
NWD432849	3	F	BLACK OR AFRICAN AMERICAN
NWD299009	9.99	M	BLACK OR AFRICAN AMERICAN
NWD894126	3	M	BLACK OR AFRICAN AMERICAN
NWD942009	1	F	BLACK OR AFRICAN AMERICAN
NWD380928	14.99	F	BLACK OR AFRICAN AMERICAN
NWD589999	1.97	M	BLACK OR AFRICAN AMERICAN
NWD982732	4	F	BLACK OR AFRICAN AMERICAN
NWD653652	9	F	BLACK OR AFRICAN AMERICAN
NWD550051	10.99	M	BLACK OR AFRICAN AMERICAN
NWD765763	9.99	F	BLACK OR AFRICAN AMERICAN
NWD455498	2.46	F	BLACK OR AFRICAN AMERICAN
NWD235832	1	F	BLACK OR AFRICAN AMERICAN
NWD649053	1.56	F	BLACK OR AFRICAN AMERICAN
NWD765241	13.99	F	BLACK OR AFRICAN AMERICAN
NWD709990	16.99	F	BLACK OR AFRICAN AMERICAN
NWD355094	9	F	BLACK OR AFRICAN AMERICAN
NWD729492	1.89	F	BLACK OR AFRICAN AMERICAN
NWD193903	10.99	F	BLACK OR AFRICAN AMERICAN
NWD930863	6	F	BLACK OR AFRICAN AMERICAN
NWD712984	2.88	M	BLACK OR AFRICAN AMERICAN
NWD705575	18.99	F	BLACK OR AFRICAN AMERICAN
NWD651216	0.82	M	BLACK OR AFRICAN AMERICAN
NWD824075	5	M	BLACK OR AFRICAN AMERICAN
NWD830363	2.55	F	BLACK OR AFRICAN AMERICAN
NWD510963	5	F	BLACK OR AFRICAN AMERICAN
NWD588519	9.99	M	BLACK OR AFRICAN AMERICAN
NWD131546	17.99	F	BLACK OR AFRICAN AMERICAN
NWD500573	3	F	BLACK OR AFRICAN AMERICAN
NWD393948	3	F	BLACK OR AFRICAN AMERICAN
NWD575833	16.99	F	BLACK OR AFRICAN AMERICAN
NWD358492	3	M	BLACK OR AFRICAN AMERICAN
NWD242312	9.99	M	BLACK OR AFRICAN AMERICAN
NWD248324	17.99	F	BLACK OR AFRICAN AMERICAN
NWD620282	17.99	M	BLACK OR AFRICAN AMERICAN
NWD100232	1	F	BLACK OR AFRICAN AMERICAN
NWD503950	16.99	F	BLACK OR AFRICAN AMERICAN
NWD595206	3	F	BLACK OR AFRICAN AMERICAN
NWD826808	1.23	F	BLACK OR AFRICAN AMERICAN
NWD155106	17.99	F	BLACK OR AFRICAN AMERICAN
NWD858873	17.99	F	BLACK OR AFRICAN AMERICAN
NWD288545	2.88	M	BLACK OR AFRICAN AMERICAN
NWD981554	2	F	BLACK OR AFRICAN AMERICAN
NWD963296	4	F	BLACK OR AFRICAN AMERICAN
NWD639092	2.22	M	BLACK OR AFRICAN AMERICAN
NWD239482	1	F	BLACK OR AFRICAN AMERICAN
NWD912226	13.99	F	BLACK OR AFRICAN AMERICAN
NWD434194	11.99	M	BLACK OR AFRICAN AMERICAN
NWD510464	10.99	F	BLACK OR AFRICAN AMERICAN
NWD742149	1.56	F	BLACK OR AFRICAN AMERICAN
NWD399952	0.99	M	BLACK OR AFRICAN AMERICAN
NWD159186	17.99	F	BLACK OR AFRICAN AMERICAN
NWD619090	0.74	F	BLACK OR AFRICAN AMERICAN
NWD540614	15.99	F	BLACK OR AFRICAN AMERICAN
NWD933003	2.22	F	BLACK OR AFRICAN AMERICAN
NWD268426	5	F	BLACK OR AFRICAN AMERICAN
NWD702767	9.99	F	BLACK OR AFRICAN AMERICAN
NWD461840	16.99	F	BLACK OR AFRICAN AMERICAN
NWD230530	7	M	BLACK OR AFRICAN AMERICAN
NWD682084	16.99	F	BLACK OR AFRICAN AMERICAN
NWD276206	1.89	M	BLACK OR AFRICAN AMERICAN
NWD337949	15.99	M	BLACK OR AFRICAN AMERICAN
NWD917864	14.99	F	BLACK OR AFRICAN AMERICAN
NWD196671	2.55	M	BLACK OR AFRICAN AMERICAN
NWD381250	1.97	F	BLACK OR AFRICAN AMERICAN
NWD592766	2	M	BLACK OR AFRICAN AMERICAN
NWD825794	1	M	BLACK OR AFRICAN AMERICAN
NWD176706	12.99	F	BLACK OR AFRICAN AMERICAN
NWD542056	10.99	M	BLACK OR AFRICAN AMERICAN
NWD436970	2	M	BLACK OR AFRICAN AMERICAN
NWD103185	2.14	M	BLACK OR AFRICAN AMERICAN
NWD992319	13.99	F	BLACK OR AFRICAN AMERICAN
NWD757184	9.99	F	BLACK OR AFRICAN AMERICAN
NWD106031	16.99	F	BLACK OR AFRICAN AMERICAN
NWD139804	3	F	BLACK OR AFRICAN AMERICAN
NWD744239	9.99	F	BLACK OR AFRICAN AMERICAN
NWD502775	10.99	F	BLACK OR AFRICAN AMERICAN
NWD560874	17.99	F	BLACK OR AFRICAN AMERICAN
NWD395681	1.97	F	BLACK OR AFRICAN AMERICAN
NWD218830	12.99	F	BLACK OR AFRICAN AMERICAN
NWD291668	1.48	F	BLACK OR AFRICAN AMERICAN
NWD649389	3	F	BLACK OR AFRICAN AMERICAN
NWD472612	14.99	F	BLACK OR AFRICAN AMERICAN
NWD784789	17.99	F	BLACK OR AFRICAN AMERICAN
NWD985921	10.99	F	BLACK OR AFRICAN AMERICAN
NWD376115	17.99	F	BLACK OR AFRICAN AMERICAN
NWD962749	17.99	F	BLACK OR AFRICAN AMERICAN
NWD727963	3	F	BLACK OR AFRICAN AMERICAN
NWD381703	17.99	F	BLACK OR AFRICAN AMERICAN
NWD728164	12.99	M	BLACK OR AFRICAN AMERICAN
NWD892006	20.99	F	BLACK OR AFRICAN AMERICAN
NWD201506	3	F	BLACK OR AFRICAN AMERICAN
NWD332418	3	M	BLACK OR AFRICAN AMERICAN
NWD921440	2	M	BLACK OR AFRICAN AMERICAN
NWD968627	1	F	BLACK OR AFRICAN AMERICAN
NWD389361	2.88	M	BLACK OR AFRICAN AMERICAN
NWD742445	17.99	M	BLACK OR AFRICAN AMERICAN
NWD223694	0.74	F	BLACK OR AFRICAN AMERICAN
NWD116345	7	F	BLACK OR AFRICAN AMERICAN
NWD853776	14.99	F	BLACK OR AFRICAN AMERICAN
NWD550006	1.89	M	BLACK OR AFRICAN AMERICAN
NWD782144	3	F	BLACK OR AFRICAN AMERICAN
NWD226910	4	F	BLACK OR AFRICAN AMERICAN
NWD333779	2	F	BLACK OR AFRICAN AMERICAN
NWD141482	15.99	F	BLACK OR AFRICAN AMERICAN
NWD891663	18.99	F	BLACK OR AFRICAN AMERICAN
NWD915824	3	F	BLACK OR AFRICAN AMERICAN
NWD119071	12.99	M	BLACK OR AFRICAN AMERICAN
NWD196127	5	M	BLACK OR AFRICAN AMERICAN
NWD985175	14.99	F	BLACK OR AFRICAN AMERICAN
NWD853671	15.99	F	BLACK OR AFRICAN AMERICAN
NWD331745	8	F	BLACK OR AFRICAN AMERICAN
NWD272874	0.99	F	BLACK OR AFRICAN AMERICAN
NWD831754	9	M	BLACK OR AFRICAN AMERICAN
NWD946931	2	M	BLACK OR AFRICAN AMERICAN
NWD599192	17.99	M	BLACK OR AFRICAN AMERICAN
NWD691783	14.99	F	BLACK OR AFRICAN AMERICAN
NWD680436	14.99	F	BLACK OR AFRICAN AMERICAN
NWD433220	3	F	BLACK OR AFRICAN AMERICAN
NWD437338	2.55	M	BLACK OR AFRICAN AMERICAN
NWD669141	1.5	F	BLACK OR AFRICAN AMERICAN
NWD137389	4	M	BLACK OR AFRICAN AMERICAN
NWD262699	2	F	BLACK OR AFRICAN AMERICAN
NWD672489	8	M	BLACK OR AFRICAN AMERICAN
NWD714620	15.99	F	BLACK OR AFRICAN AMERICAN
NWD167585	2.3	M	BLACK OR AFRICAN AMERICAN
NWD496615	0.74	F	BLACK OR AFRICAN AMERICAN
NWD246485	12.99	F	BLACK OR AFRICAN AMERICAN
NWD814149	9	F	BLACK OR AFRICAN AMERICAN
NWD693432	2	F	BLACK OR AFRICAN AMERICAN
NWD334967	1.97	F	BLACK OR AFRICAN AMERICAN
NWD518720	8	F	BLACK OR AFRICAN AMERICAN
NWD587007	2	M	BLACK OR AFRICAN AMERICAN
NWD563087	1.23	F	BLACK OR AFRICAN AMERICAN
NWD993104	5	M	BLACK OR AFRICAN AMERICAN
NWD664343	14.99	F	BLACK OR AFRICAN AMERICAN
NWD498944	3	F	BLACK OR AFRICAN AMERICAN
NWD555214	0.74	F	BLACK OR AFRICAN AMERICAN
NWD920805	17.99	F	BLACK OR AFRICAN AMERICAN
NWD495958	3	M	BLACK OR AFRICAN AMERICAN
NWD533661	8	M	BLACK OR AFRICAN AMERICAN
NWD540736	9.99	M	BLACK OR AFRICAN AMERICAN
NWD209515	17.99	F	BLACK OR AFRICAN AMERICAN
NWD463979	9	M	BLACK OR AFRICAN AMERICAN
NWD706828	10.99	M	BLACK OR AFRICAN AMERICAN
NWD760083	2.05	F	BLACK OR AFRICAN AMERICAN
NWD894430	3	F	BLACK OR AFRICAN AMERICAN
NWD807349	8	M	BLACK OR AFRICAN AMERICAN
NWD930088	7	F	BLACK OR AFRICAN AMERICAN
NWD338388	17.99	F	BLACK OR AFRICAN AMERICAN
NWD913897	17.99	F	BLACK OR AFRICAN AMERICAN
NWD477791	1.15	M	BLACK OR AFRICAN AMERICAN
NWD558582	13.99	M	BLACK OR AFRICAN AMERICAN
NWD963088	14.99	M	BLACK OR AFRICAN AMERICAN
NWD286552	17.99	M	BLACK OR AFRICAN AMERICAN
NWD848920	16.99	F	BLACK OR AFRICAN AMERICAN
NWD685347	3	F	BLACK OR AFRICAN AMERICAN
NWD196426	3	F	BLACK OR AFRICAN AMERICAN
NWD128659	12.99	F	BLACK OR AFRICAN AMERICAN
NWD627668	2.55	F	BLACK OR AFRICAN AMERICAN
NWD407343	15.99	M	BLACK OR AFRICAN AMERICAN
NWD970641	12.99	F	BLACK OR AFRICAN AMERICAN
NWD910109	17.99	F	BLACK OR AFRICAN AMERICAN
NWD291576	3	F	BLACK OR AFRICAN AMERICAN
NWD526991	8	F	BLACK OR AFRICAN AMERICAN
NWD701741	5	F	BLACK OR AFRICAN AMERICAN
NWD601127	16.99	F	BLACK OR AFRICAN AMERICAN
NWD526923	10.99	F	BLACK OR AFRICAN AMERICAN
NWD191898	2.55	M	BLACK OR AFRICAN AMERICAN
NWD709165	15.99	F	BLACK OR AFRICAN AMERICAN
NWD506800	1.4	M	BLACK OR AFRICAN AMERICAN
NWD766431	9.99	F	BLACK OR AFRICAN AMERICAN
NWD453225	3	F	BLACK OR AFRICAN AMERICAN
NWD795144	9.99	M	BLACK OR AFRICAN AMERICAN
NWD121680	9	F	BLACK OR AFRICAN AMERICAN
NWD651195	9.99	F	BLACK OR AFRICAN AMERICAN
NWD144984	12.99	M	BLACK OR AFRICAN AMERICAN
NWD572977	17.99	F	BLACK OR AFRICAN AMERICAN
NWD295970	15.99	M	BLACK OR AFRICAN AMERICAN
NWD139742	7	M	BLACK OR AFRICAN AMERICAN
NWD191273	2.79	F	BLACK OR AFRICAN AMERICAN
NWD662746	3	M	BLACK OR AFRICAN AMERICAN
NWD630464	1	F	BLACK OR AFRICAN AMERICAN
NWD848216	4	F	BLACK OR AFRICAN AMERICAN
NWD511438	14.99	F	BLACK OR AFRICAN AMERICAN
NWD745972	18.99	F	BLACK OR AFRICAN AMERICAN
NWD186874	1.4	F	BLACK OR AFRICAN AMERICAN
NWD256688	14.99	F	BLACK OR AFRICAN AMERICAN
NWD635352	7	F	BLACK OR AFRICAN AMERICAN
NWD322231	13.99	M	BLACK OR AFRICAN AMERICAN
NWD216202	4	F	BLACK OR AFRICAN AMERICAN
NWD956326	12.99	M	BLACK OR AFRICAN AMERICAN
NWD141417	15.99	F	BLACK OR AFRICAN AMERICAN
NWD515167	5	F	BLACK OR AFRICAN AMERICAN
NWD137749	2.55	F	BLACK OR AFRICAN AMERICAN
NWD298676	14.99	F	BLACK OR AFRICAN AMERICAN
NWD525368	2.49	M	BLACK OR AFRICAN AMERICAN
NWD763469	5	M	BLACK OR AFRICAN AMERICAN
NWD795134	10.99	M	BLACK OR AFRICAN AMERICAN
NWD156057	0.99	F	BLACK OR AFRICAN AMERICAN
NWD829953	15.99	M	BLACK OR AFRICAN AMERICAN
NWD536031	1.97	F	BLACK OR AFRICAN AMERICAN
NWD145859	1.56	M	BLACK OR AFRICAN AMERICAN
NWD622312	14.99	F	BLACK OR AFRICAN AMERICAN
NWD738493	16.99	F	BLACK OR AFRICAN AMERICAN
NWD740656	2	F	BLACK OR AFRICAN AMERICAN
NWD295913	1.48	M	BLACK OR AFRICAN AMERICAN
NWD398456	17.99	F	BLACK OR AFRICAN AMERICAN
NWD768720	17.99	F	BLACK OR AFRICAN AMERICAN
NWD821038	15.99	F	BLACK OR AFRICAN AMERICAN
NWD309304	13.99	F	BLACK OR AFRICAN AMERICAN
NWD536936	9.99	F	BLACK OR AFRICAN AMERICAN
NWD963172	11.99	F	BLACK OR AFRICAN AMERICAN
NWD423639	3	F	BLACK OR AFRICAN AMERICAN
NWD185468	10.99	F	BLACK OR AFRICAN AMERICAN
NWD948879	14.99	M	BLACK OR AFRICAN AMERICAN
NWD430674	17.99	F	BLACK OR AFRICAN AMERICAN
NWD353398	2.3	M	BLACK OR AFRICAN AMERICAN
NWD450691	15.99	F	BLACK OR AFRICAN AMERICAN
NWD607440	14.99	F	BLACK OR AFRICAN AMERICAN
NWD986558	18.99	F	BLACK OR AFRICAN AMERICAN
NWD658711	7	M	BLACK OR AFRICAN AMERICAN
NWD323626	9.99	F	BLACK OR AFRICAN AMERICAN
NWD139247	2.3	F	BLACK OR AFRICAN AMERICAN
NWD699714	12.99	M	BLACK OR AFRICAN AMERICAN
NWD350801	12.99	F	BLACK OR AFRICAN AMERICAN
NWD215072	6	F	BLACK OR AFRICAN AMERICAN
NWD650807	3	M	BLACK OR AFRICAN AMERICAN
NWD956685	15.99	M	BLACK OR AFRICAN AMERICAN
NWD809054	16.99	M	BLACK OR AFRICAN AMERICAN
NWD413017	15.99	F	BLACK OR AFRICAN AMERICAN
NWD853536	13.99	F	BLACK OR AFRICAN AMERICAN
NWD166316	3	F	BLACK OR AFRICAN AMERICAN
NWD286674	8	M	BLACK OR AFRICAN AMERICAN
NWD262060	1.97	M	BLACK OR AFRICAN AMERICAN
NWD819465	14.99	M	BLACK OR AFRICAN AMERICAN
NWD505017	13.99	F	BLACK OR AFRICAN AMERICAN
NWD856007	2	M	BLACK OR AFRICAN AMERICAN
NWD292024	5	F	BLACK OR AFRICAN AMERICAN
NWD169851	12.99	F	BLACK OR AFRICAN AMERICAN
NWD158017	4	F	BLACK OR AFRICAN AMERICAN
NWD867025	17.99	F	BLACK OR AFRICAN AMERICAN
NWD899996	0.99	M	BLACK OR AFRICAN AMERICAN
NWD473459	8	F	BLACK OR AFRICAN AMERICAN
NWD394053	1.56	M	BLACK OR AFRICAN AMERICAN
NWD535295	16.99	M	BLACK OR AFRICAN AMERICAN
NWD304771	17.99	F	BLACK OR AFRICAN AMERICAN
NWD646798	3	F	BLACK OR AFRICAN AMERICAN
NWD668317	17.99	F	BLACK OR AFRICAN AMERICAN
NWD114404	2	F	BLACK OR AFRICAN AMERICAN
NWD171401	2	F	BLACK OR AFRICAN AMERICAN
NWD433910	15.99	M	BLACK OR AFRICAN AMERICAN
NWD989652	13.99	F	BLACK OR AFRICAN AMERICAN
NWD917632	1.48	M	BLACK OR AFRICAN AMERICAN
NWD633792	5	M	BLACK OR AFRICAN AMERICAN
NWD818819	3	F	BLACK OR AFRICAN AMERICAN
NWD654164	10.99	F	BLACK OR AFRICAN AMERICAN
NWD990245	2	M	BLACK OR AFRICAN AMERICAN
NWD619913	2	M	BLACK OR AFRICAN AMERICAN
NWD948423	2	F	BLACK OR AFRICAN AMERICAN
NWD192848	4	F	BLACK OR AFRICAN AMERICAN
NWD129117	10.99	M	BLACK OR AFRICAN AMERICAN
NWD501491	3	M	BLACK OR AFRICAN AMERICAN
NWD923616	15.99	M	BLACK OR AFRICAN AMERICAN
NWD684072	3	F	BLACK OR AFRICAN AMERICAN
NWD292741	1.48	M	BLACK OR AFRICAN AMERICAN
NWD619709	14.99	M	BLACK OR AFRICAN AMERICAN
NWD442574	4	F	BLACK OR AFRICAN AMERICAN
NWD684504	15.99	F	BLACK OR AFRICAN AMERICAN
NWD637887	0.74	F	BLACK OR AFRICAN AMERICAN
NWD642210	9	M	BLACK OR AFRICAN AMERICAN
NWD535230	1.89	M	BLACK OR AFRICAN AMERICAN
NWD439853	3	M	BLACK OR AFRICAN AMERICAN
NWD171221	14.99	M	BLACK OR AFRICAN AMERICAN
NWD559145	14.99	M	BLACK OR AFRICAN AMERICAN
NWD216051	5	F	BLACK OR AFRICAN AMERICAN
NWD703888	7	M	BLACK OR AFRICAN AMERICAN
NWD422787	19.99	M	BLACK OR AFRICAN AMERICAN
NWD550423	17.99	F	BLACK OR AFRICAN AMERICAN
NWD705439	1.97	F	BLACK OR AFRICAN AMERICAN
NWD577395	7	M	BLACK OR AFRICAN AMERICAN
NWD858263	16.99	F	BLACK OR AFRICAN AMERICAN
NWD507898	5	F	BLACK OR AFRICAN AMERICAN
NWD225991	5	M	BLACK OR AFRICAN AMERICAN
NWD322743	4	F	BLACK OR AFRICAN AMERICAN
NWD732480	12.99	F	BLACK OR AFRICAN AMERICAN
NWD628557	2.88	M	BLACK OR AFRICAN AMERICAN
NWD866305	10.99	F	BLACK OR AFRICAN AMERICAN
NWD599484	9.99	F	BLACK OR AFRICAN AMERICAN
NWD685937	2	M	BLACK OR AFRICAN AMERICAN
NWD610571	1.56	F	BLACK OR AFRICAN AMERICAN
NWD559484	4	M	BLACK OR AFRICAN AMERICAN
NWD974231	12.99	M	BLACK OR AFRICAN AMERICAN
NWD398654	14.99	F	BLACK OR AFRICAN AMERICAN
NWD228295	5	M	BLACK OR AFRICAN AMERICAN
NWD985418	1.56	F	BLACK OR AFRICAN AMERICAN
NWD865043	8	M	BLACK OR AFRICAN AMERICAN
NWD581264	3	M	BLACK OR AFRICAN AMERICAN
NWD697805	7	M	BLACK OR AFRICAN AMERICAN
NWD965710	12.99	M	BLACK OR AFRICAN AMERICAN
NWD511472	15.99	F	BLACK OR AFRICAN AMERICAN
NWD317374	18.99	F	BLACK OR AFRICAN AMERICAN
NWD605714	16.99	M	BLACK OR AFRICAN AMERICAN
NWD607453	14.99	F	BLACK OR AFRICAN AMERICAN
NWD622532	9.55	M	BLACK OR AFRICAN AMERICAN
NWD816590	3	F	BLACK OR AFRICAN AMERICAN
NWD806114	9.99	F	BLACK OR AFRICAN AMERICAN
NWD547305	14.99	M	BLACK OR AFRICAN AMERICAN
NWD638977	16.99	F	BLACK OR AFRICAN AMERICAN
NWD224267	1.48	F	BLACK OR AFRICAN AMERICAN
NWD290672	14.99	F	BLACK OR AFRICAN AMERICAN
NWD740422	1.89	M	BLACK OR AFRICAN AMERICAN
NWD835812	9.99	M	BLACK OR AFRICAN AMERICAN
NWD483978	17.99	F	BLACK OR AFRICAN AMERICAN
NWD178744	1.23	F	BLACK OR AFRICAN AMERICAN
NWD927243	11.99	M	BLACK OR AFRICAN AMERICAN
NWD415149	3	M	BLACK OR AFRICAN AMERICAN
NWD506358	9.99	F	BLACK OR AFRICAN AMERICAN
NWD336451	5	M	BLACK OR AFRICAN AMERICAN
NWD146393	3	F	BLACK OR AFRICAN AMERICAN
NWD281293	10.99	F	BLACK OR AFRICAN AMERICAN
NWD818015	2.14	F	BLACK OR AFRICAN AMERICAN
NWD770025	14.99	M	BLACK OR AFRICAN AMERICAN
NWD771002	4	F	BLACK OR AFRICAN AMERICAN
NWD264162	1.73	M	BLACK OR AFRICAN AMERICAN
NWD792865	2	F	BLACK OR AFRICAN AMERICAN
NWD672322	3	M	BLACK OR AFRICAN AMERICAN
NWD994629	4	M	BLACK OR AFRICAN AMERICAN
NWD507570	12.99	F	BLACK OR AFRICAN AMERICAN
NWD949282	0.74	F	BLACK OR AFRICAN AMERICAN
NWD697280	14.99	F	BLACK OR AFRICAN AMERICAN
NWD466809	16.99	M	BLACK OR AFRICAN AMERICAN
NWD938591	13.99	M	BLACK OR AFRICAN AMERICAN
NWD685896	2	F	BLACK OR AFRICAN AMERICAN
NWD166717	5	F	BLACK OR AFRICAN AMERICAN
NWD871430	6	F	BLACK OR AFRICAN AMERICAN
NWD436017	13.99	F	BLACK OR AFRICAN AMERICAN
NWD388700	7	M	BLACK OR AFRICAN AMERICAN
NWD982691	4	F	BLACK OR AFRICAN AMERICAN
NWD652448	4	F	BLACK OR AFRICAN AMERICAN
NWD482012	1.81	F	BLACK OR AFRICAN AMERICAN
NWD716835	12.99	F	BLACK OR AFRICAN AMERICAN
NWD294453	14.99	M	BLACK OR AFRICAN AMERICAN
NWD402150	4	F	BLACK OR AFRICAN AMERICAN
NWD791201	13.99	F	BLACK OR AFRICAN AMERICAN
NWD981855	12.99	M	BLACK OR AFRICAN AMERICAN
NWD923577	6	M	BLACK OR AFRICAN AMERICAN
NWD913763	6	F	BLACK OR AFRICAN AMERICAN
NWD904280	5	M	BLACK OR AFRICAN AMERICAN
NWD754848	4	M	BLACK OR AFRICAN AMERICAN
NWD948455	9	F	BLACK OR AFRICAN AMERICAN
NWD905065	17.99	F	BLACK OR AFRICAN AMERICAN
NWD485098	17.99	M	BLACK OR AFRICAN AMERICAN
NWD168263	3	F	BLACK OR AFRICAN AMERICAN
NWD793028	0.99	F	BLACK OR AFRICAN AMERICAN
NWD283212	1.56	M	BLACK OR AFRICAN AMERICAN
NWD315196	2.3	F	BLACK OR AFRICAN AMERICAN
NWD809705	2	M	BLACK OR AFRICAN AMERICAN
NWD717972	14.99	F	BLACK OR AFRICAN AMERICAN
NWD732447	15.99	M	BLACK OR AFRICAN AMERICAN
NWD720620	1.48	F	BLACK OR AFRICAN AMERICAN
NWD191191	17.99	M	BLACK OR AFRICAN AMERICAN
NWD996556	4	M	BLACK OR AFRICAN AMERICAN
NWD251751	17.99	F	BLACK OR AFRICAN AMERICAN
NWD766691	13.99	M	BLACK OR AFRICAN AMERICAN
NWD653314	2.05	M	BLACK OR AFRICAN AMERICAN
NWD187891	6	F	BLACK OR AFRICAN AMERICAN
NWD851387	6	F	BLACK OR AFRICAN AMERICAN
NWD849088	9	F	BLACK OR AFRICAN AMERICAN
NWD960824	13.99	M	BLACK OR AFRICAN AMERICAN
NWD151654	17.99	M	BLACK OR AFRICAN AMERICAN
NWD842073	10.99	M	BLACK OR AFRICAN AMERICAN
NWD973783	0.99	F	BLACK OR AFRICAN AMERICAN
NWD446287	6	F	BLACK OR AFRICAN AMERICAN
NWD116748	4	M	BLACK OR AFRICAN AMERICAN
NWD319600	12.99	M	BLACK OR AFRICAN AMERICAN
NWD791128	11.99	F	BLACK OR AFRICAN AMERICAN
NWD219290	12.99	M	BLACK OR AFRICAN AMERICAN
NWD517091	19.99	F	BLACK OR AFRICAN AMERICAN
NWD399728	13.99	F	BLACK OR AFRICAN AMERICAN
NWD975649	10.99	M	BLACK OR AFRICAN AMERICAN
NWD992829	6	M	BLACK OR AFRICAN AMERICAN
NWD325280	17.99	F	BLACK OR AFRICAN AMERICAN
NWD508385	15.99	F	BLACK OR AFRICAN AMERICAN
NWD233287	10.99	F	BLACK OR AFRICAN AMERICAN
NWD824148	3	M	BLACK OR AFRICAN AMERICAN
NWD953091	1	F	BLACK OR AFRICAN AMERICAN
NWD608228	3	M	BLACK OR AFRICAN AMERICAN
NWD254485	11.99	F	BLACK OR AFRICAN AMERICAN
NWD546323	6	M	BLACK OR AFRICAN AMERICAN
NWD544313	1.97	M	BLACK OR AFRICAN AMERICAN
NWD945859	8	M	BLACK OR AFRICAN AMERICAN
NWD985540	3	F	BLACK OR AFRICAN AMERICAN
NWD469731	3	F	BLACK OR AFRICAN AMERICAN
NWD520143	10.99	M	BLACK OR AFRICAN AMERICAN
NWD383747	0.82	F	BLACK OR AFRICAN AMERICAN
NWD425170	0.74	F	BLACK OR AFRICAN AMERICAN
NWD248131	5	M	BLACK OR AFRICAN AMERICAN
NWD754340	9	M	BLACK OR AFRICAN AMERICAN
NWD854413	9	M	BLACK OR AFRICAN AMERICAN
NWD688307	3	F	BLACK OR AFRICAN AMERICAN
NWD478528	1.89	F	BLACK OR AFRICAN AMERICAN
NWD453902	11.99	M	BLACK OR AFRICAN AMERICAN
NWD444334	10.99	M	BLACK OR AFRICAN AMERICAN
NWD271559	9	M	BLACK OR AFRICAN AMERICAN
NWD306876	9	M	BLACK OR AFRICAN AMERICAN
NWD501516	3	M	BLACK OR AFRICAN AMERICAN
NWD473541	9.99	F	BLACK OR AFRICAN AMERICAN
NWD456690	5	M	BLACK OR AFRICAN AMERICAN
NWD168655	6	F	BLACK OR AFRICAN AMERICAN
NWD155220	9.99	M	BLACK OR AFRICAN AMERICAN
NWD130031	9	M	BLACK OR AFRICAN AMERICAN
NWD911557	17.99	F	BLACK OR AFRICAN AMERICAN
NWD157698	15.99	M	BLACK OR AFRICAN AMERICAN
NWD463853	9	F	BLACK OR AFRICAN AMERICAN
NWD523215	9.99	F	BLACK OR AFRICAN AMERICAN
NWD212782	20.99	M	BLACK OR AFRICAN AMERICAN
NWD503324	9.99	M	BLACK OR AFRICAN AMERICAN
NWD670480	13.99	M	BLACK OR AFRICAN AMERICAN
NWD330465	4	F	BLACK OR AFRICAN AMERICAN
NWD809237	13.99	M	BLACK OR AFRICAN AMERICAN
NWD455638	11.99	M	BLACK OR AFRICAN AMERICAN
NWD166558	3	M	BLACK OR AFRICAN AMERICAN
NWD572001	0.82	M	BLACK OR AFRICAN AMERICAN
NWD758239	15.99	F	BLACK OR AFRICAN AMERICAN
NWD962052	6	F	BLACK OR AFRICAN AMERICAN
NWD522889	4	M	BLACK OR AFRICAN AMERICAN
NWD559101	15.99	M	BLACK OR AFRICAN AMERICAN
NWD468800	14.99	F	BLACK OR AFRICAN AMERICAN
NWD309016	17.99	M	BLACK OR AFRICAN AMERICAN
NWD986095	6	M	BLACK OR AFRICAN AMERICAN
NWD739542	10.99	M	BLACK OR AFRICAN AMERICAN
NWD594539	9.99	F	BLACK OR AFRICAN AMERICAN
NWD803574	5	F	BLACK OR AFRICAN AMERICAN
NWD919542	8	M	BLACK OR AFRICAN AMERICAN
NWD478804	15.99	M	BLACK OR AFRICAN AMERICAN
NWD167758	9	M	BLACK OR AFRICAN AMERICAN
NWD461597	5	M	BLACK OR AFRICAN AMERICAN
NWD513817	2	M	BLACK OR AFRICAN AMERICAN
NWD675986	13.99	M	BLACK OR AFRICAN AMERICAN
NWD136863	12.99	F	BLACK OR AFRICAN AMERICAN
NWD530153	3	M	BLACK OR AFRICAN AMERICAN
NWD386748	5	M	BLACK OR AFRICAN AMERICAN
NWD325257	18.99	M	BLACK OR AFRICAN AMERICAN
NWD322181	8	F	BLACK OR AFRICAN AMERICAN
NWD600504	20.99	F	BLACK OR AFRICAN AMERICAN
NWD162379	17.99	F	BLACK OR AFRICAN AMERICAN
NWD620391	18.99	F	BLACK OR AFRICAN AMERICAN
NWD360598	14.99	F	BLACK OR AFRICAN AMERICAN
NWD214563	9.99	M	BLACK OR AFRICAN AMERICAN
NWD888492	19.99	F	BLACK OR AFRICAN AMERICAN
NWD775814	9.99	F	BLACK OR AFRICAN AMERICAN
NWD731878	13.99	M	BLACK OR AFRICAN AMERICAN
NWD524809	14.99	M	BLACK OR AFRICAN AMERICAN
NWD366646	3	M	BLACK OR AFRICAN AMERICAN
NWD935886	8	M	BLACK OR AFRICAN AMERICAN
NWD674035	11.99	M	BLACK OR AFRICAN AMERICAN
NWD429044	3	M	BLACK OR AFRICAN AMERICAN
NWD587009	14.99	M	BLACK OR AFRICAN AMERICAN
NWD531561	17.99	F	BLACK OR AFRICAN AMERICAN
NWD847530	3	M	BLACK OR AFRICAN AMERICAN
NWD630309	4	F	BLACK OR AFRICAN AMERICAN
NWD164729	13.99	M	BLACK OR AFRICAN AMERICAN
NWD261012	9	M	BLACK OR AFRICAN AMERICAN
NWD800751	13.99	M	BLACK OR AFRICAN AMERICAN
NWD139246	11.99	F	BLACK OR AFRICAN AMERICAN
NWD464051	13.99	M	BLACK OR AFRICAN AMERICAN
NWD886627	3	M	BLACK OR AFRICAN AMERICAN
NWD482058	8	M	BLACK OR AFRICAN AMERICAN
NWD658963	1.23	M	BLACK OR AFRICAN AMERICAN
NWD572890	1.89	M	BLACK OR AFRICAN AMERICAN
NWD140702	6	F	BLACK OR AFRICAN AMERICAN
NWD772619	2	F	BLACK OR AFRICAN AMERICAN
NWD769547	15.99	M	BLACK OR AFRICAN AMERICAN
NWD113603	17.99	F	BLACK OR AFRICAN AMERICAN
NWD486021	12.99	M	BLACK OR AFRICAN AMERICAN
NWD623289	5	F	BLACK OR AFRICAN AMERICAN
NWD415858	19.99	F	BLACK OR AFRICAN AMERICAN
NWD422248	11.99	M	BLACK OR AFRICAN AMERICAN
NWD390807	12.99	M	BLACK OR AFRICAN AMERICAN
NWD844978	13.99	F	BLACK OR AFRICAN AMERICAN
NWD399157	10.99	F	BLACK OR AFRICAN AMERICAN
NWD473586	15.99	F	BLACK OR AFRICAN AMERICAN
NWD817461	14.99	M	BLACK OR AFRICAN AMERICAN
NWD673101	13.99	M	BLACK OR AFRICAN AMERICAN
NWD680300	15.99	F	BLACK OR AFRICAN AMERICAN
NWD656814	18.99	F	BLACK OR AFRICAN AMERICAN
NWD403072	8	F	BLACK OR AFRICAN AMERICAN
NWD640896	12.99	F	BLACK OR AFRICAN AMERICAN
NWD470730	12.99	M	BLACK OR AFRICAN AMERICAN
NWD149518	4	F	BLACK OR AFRICAN AMERICAN
NWD331894	17.99	F	BLACK OR AFRICAN AMERICAN
NWD991270	17.99	F	BLACK OR AFRICAN AMERICAN
NWD484704	10.99	F	BLACK OR AFRICAN AMERICAN
NWD151949	12.99	F	BLACK OR AFRICAN AMERICAN
NWD798195	13.99	F	BLACK OR AFRICAN AMERICAN
NWD100740	13.99	M	BLACK OR AFRICAN AMERICAN
NWD860563	18.99	M	BLACK OR AFRICAN AMERICAN
NWD923968	17.99	M	BLACK OR AFRICAN AMERICAN
NWD496479	11.99	F	BLACK OR AFRICAN AMERICAN
NWD239219	16.99	F	BLACK OR AFRICAN AMERICAN
NWD310090	4	M	BLACK OR AFRICAN AMERICAN
NWD754244	17.99	F	BLACK OR AFRICAN AMERICAN
NWD752949	18.99	F	BLACK OR AFRICAN AMERICAN
NWD664222	9	M	BLACK OR AFRICAN AMERICAN
NWD955057	19.99	F	BLACK OR AFRICAN AMERICAN
NWD224806	14.99	F	BLACK OR AFRICAN AMERICAN
NWD537682	9	M	BLACK OR AFRICAN AMERICAN
NWD481084	5	F	BLACK OR AFRICAN AMERICAN
NWD867951	17.99	F	BLACK OR AFRICAN AMERICAN
NWD663856	17.99	F	BLACK OR AFRICAN AMERICAN
NWD127202	7	F	BLACK OR AFRICAN AMERICAN
NWD444522	12.99	M	BLACK OR AFRICAN AMERICAN
NWD423285	12.99	F	BLACK OR AFRICAN AMERICAN
NWD248805	17.99	M	BLACK OR AFRICAN AMERICAN
NWD616114	6	F	BLACK OR AFRICAN AMERICAN
NWD571603	11.99	M	BLACK OR AFRICAN AMERICAN
NWD165535	16.99	F	BLACK OR AFRICAN AMERICAN
NWD754997	16.99	M	BLACK OR AFRICAN AMERICAN
NWD477257	15.99	M	BLACK OR AFRICAN AMERICAN
NWD657562	16.99	M	BLACK OR AFRICAN AMERICAN
NWD562252	11.99	F	BLACK OR AFRICAN AMERICAN
NWD873175	14.99	M	BLACK OR AFRICAN AMERICAN
NWD751649	17.99	F	BLACK OR AFRICAN AMERICAN
NWD552209	6	M	BLACK OR AFRICAN AMERICAN
NWD684564	16.99	M	BLACK OR AFRICAN AMERICAN
NWD817740	15.99	F	BLACK OR AFRICAN AMERICAN
NWD814308	12.99	M	BLACK OR AFRICAN AMERICAN
NWD352021	9.99	F	BLACK OR AFRICAN AMERICAN
NWD368213	18.99	F	BLACK OR AFRICAN AMERICAN
NWD659790	15.99	F	BLACK OR AFRICAN AMERICAN
NWD561925	16.99	F	BLACK OR AFRICAN AMERICAN
NWD902454	12.99	F	BLACK OR AFRICAN AMERICAN
NWD533334	7	M	BLACK OR AFRICAN AMERICAN
NWD768485	9	F	BLACK OR AFRICAN AMERICAN
NWD130733	3	F	BLACK OR AFRICAN AMERICAN
NWD175454	11.99	M	BLACK OR AFRICAN AMERICAN
NWD894941	13.99	M	BLACK OR AFRICAN AMERICAN
NWD197303	11.99	F	BLACK OR AFRICAN AMERICAN
NWD838027	4	M	BLACK OR AFRICAN AMERICAN
NWD437721	10.99	F	BLACK OR AFRICAN AMERICAN
NWD850706	5	F	BLACK OR AFRICAN AMERICAN
NWD295390	12.99	M	BLACK OR AFRICAN AMERICAN
NWD713974	9	M	BLACK OR AFRICAN AMERICAN
NWD875788	14.99	M	BLACK OR AFRICAN AMERICAN
NWD810590	6	F	BLACK OR AFRICAN AMERICAN
NWD417092	11.99	F	BLACK OR AFRICAN AMERICAN
NWD271685	16.99	M	BLACK OR AFRICAN AMERICAN
NWD264106	10.99	F	BLACK OR AFRICAN AMERICAN
NWD480497	10.3	F	BLACK OR AFRICAN AMERICAN
NWD537264	13.99	F	BLACK OR AFRICAN AMERICAN
NWD627548	10.99	F	BLACK OR AFRICAN AMERICAN
NWD721835	16.99	F	BLACK OR AFRICAN AMERICAN
NWD420318	6	F	BLACK OR AFRICAN AMERICAN
NWD733486	16.99	F	BLACK OR AFRICAN AMERICAN
NWD763501	16.99	M	BLACK OR AFRICAN AMERICAN
NWD827985	15.99	F	BLACK OR AFRICAN AMERICAN
NWD449263	18.99	M	BLACK OR AFRICAN AMERICAN
NWD267850	9.99	M	BLACK OR AFRICAN AMERICAN
NWD369146	4	F	BLACK OR AFRICAN AMERICAN
NWD496076	8	M	BLACK OR AFRICAN AMERICAN
NWD168348	9.99	F	BLACK OR AFRICAN AMERICAN
NWD501353	17.99	M	BLACK OR AFRICAN AMERICAN
NWD376148	18.99	F	BLACK OR AFRICAN AMERICAN
NWD837016	1.89	M	BLACK OR AFRICAN AMERICAN
NWD470939	4	M	BLACK OR AFRICAN AMERICAN
NWD247595	12.99	M	BLACK OR AFRICAN AMERICAN
NWD242379	16.99	F	BLACK OR AFRICAN AMERICAN
NWD605884	17.99	F	BLACK OR AFRICAN AMERICAN
NWD312515	9.99	F	BLACK OR AFRICAN AMERICAN
NWD346419	6	M	BLACK OR AFRICAN AMERICAN
NWD541773	17.99	F	BLACK OR AFRICAN AMERICAN
NWD698757	14.99	F	BLACK OR AFRICAN AMERICAN
NWD728854	9.99	F	BLACK OR AFRICAN AMERICAN
NWD560542	10.99	F	BLACK OR AFRICAN AMERICAN
NWD965432	15.99	F	BLACK OR AFRICAN AMERICAN
NWD663078	3	M	BLACK OR AFRICAN AMERICAN
NWD590651	1.5	M	BLACK OR AFRICAN AMERICAN
NWD677696	2	M	BLACK OR AFRICAN AMERICAN
NWD888445	20.99	F	BLACK OR AFRICAN AMERICAN
NWD794014	11.99	F	BLACK OR AFRICAN AMERICAN
NWD988928	9	M	BLACK OR AFRICAN AMERICAN
NWD819889	0.9	M	BLACK OR AFRICAN AMERICAN
NWD790831	4	M	BLACK OR AFRICAN AMERICAN
NWD600037	17.99	M	BLACK OR AFRICAN AMERICAN
NWD116894	15.99	M	BLACK OR AFRICAN AMERICAN
NWD943339	10.99	F	BLACK OR AFRICAN AMERICAN
NWD957880	2.79	M	BLACK OR AFRICAN AMERICAN
NWD662628	18.99	M	BLACK OR AFRICAN AMERICAN
NWD661445	4	M	BLACK OR AFRICAN AMERICAN
NWD598458	3	M	BLACK OR AFRICAN AMERICAN
NWD228556	9	M	BLACK OR AFRICAN AMERICAN
NWD272277	13.99	F	BLACK OR AFRICAN AMERICAN
NWD115990	9.99	F	BLACK OR AFRICAN AMERICAN
NWD844890	4	M	BLACK OR AFRICAN AMERICAN
NWD396426	5	M	BLACK OR AFRICAN AMERICAN
NWD910380	3	M	BLACK OR AFRICAN AMERICAN
NWD300630	9.99	M	BLACK OR AFRICAN AMERICAN
NWD133879	3	M	BLACK OR AFRICAN AMERICAN
NWD970174	13.99	M	BLACK OR AFRICAN AMERICAN
NWD288922	9.99	F	BLACK OR AFRICAN AMERICAN
NWD806218	14.99	M	BLACK OR AFRICAN AMERICAN
NWD789199	2	F	BLACK OR AFRICAN AMERICAN
NWD882803	2	M	BLACK OR AFRICAN AMERICAN
NWD990408	6	M	BLACK OR AFRICAN AMERICAN
NWD276085	10.99	M	BLACK OR AFRICAN AMERICAN
NWD657645	16.99	M	BLACK OR AFRICAN AMERICAN
NWD900255	12.99	M	BLACK OR AFRICAN AMERICAN
NWD438045	1.31	M	BLACK OR AFRICAN AMERICAN
NWD759653	6	M	BLACK OR AFRICAN AMERICAN
NWD526731	17.99	F	BLACK OR AFRICAN AMERICAN
NWD377604	12.99	F	BLACK OR AFRICAN AMERICAN
NWD677080	14.99	F	BLACK OR AFRICAN AMERICAN
NWD688221	3	F	BLACK OR AFRICAN AMERICAN
NWD188013	3	M	BLACK OR AFRICAN AMERICAN
NWD497671	3	F	BLACK OR AFRICAN AMERICAN
NWD113773	7	M	BLACK OR AFRICAN AMERICAN
NWD719288	16.99	F	BLACK OR AFRICAN AMERICAN
NWD664620	3	F	BLACK OR AFRICAN AMERICAN
NWD590927	11.99	M	BLACK OR AFRICAN AMERICAN
NWD927024	3	M	BLACK OR AFRICAN AMERICAN
NWD955900	10.99	M	BLACK OR AFRICAN AMERICAN
NWD929797	12.99	M	BLACK OR AFRICAN AMERICAN
NWD796955	7	M	BLACK OR AFRICAN AMERICAN
NWD661922	5	M	BLACK OR AFRICAN AMERICAN
NWD562167	6	F	BLACK OR AFRICAN AMERICAN
NWD873663	0.99	F	BLACK OR AFRICAN AMERICAN
NWD768649	5.46	M	BLACK OR AFRICAN AMERICAN
NWD148327	10.99	M	BLACK OR AFRICAN AMERICAN
NWD178179	1	M	BLACK OR AFRICAN AMERICAN
NWD150240	12.99	F	BLACK OR AFRICAN AMERICAN
NWD987397	6	M	BLACK OR AFRICAN AMERICAN
NWD200188	8	M	BLACK OR AFRICAN AMERICAN
NWD934677	0.99	F	BLACK OR AFRICAN AMERICAN
NWD715464	11.99	M	BLACK OR AFRICAN AMERICAN
NWD690486	9	F	BLACK OR AFRICAN AMERICAN
NWD589303	12.99	F	BLACK OR AFRICAN AMERICAN
NWD850865	4	M	BLACK OR AFRICAN AMERICAN
NWD629861	13.99	M	BLACK OR AFRICAN AMERICAN
NWD729999	9.99	M	BLACK OR AFRICAN AMERICAN
NWD233056	1.89	F	BLACK OR AFRICAN AMERICAN
NWD981158	6	M	BLACK OR AFRICAN AMERICAN
NWD668107	5	M	BLACK OR AFRICAN AMERICAN
NWD832295	15.99	M	BLACK OR AFRICAN AMERICAN
NWD844650	16.99	F	BLACK OR AFRICAN AMERICAN
NWD414121	13.99	F	BLACK OR AFRICAN AMERICAN
NWD324611	10.99	M	BLACK OR AFRICAN AMERICAN
NWD318671	17.99	F	BLACK OR AFRICAN AMERICAN
NWD202806	9.99	M	BLACK OR AFRICAN AMERICAN
NWD209023	0.41	F	BLACK OR AFRICAN AMERICAN
NWD650904	9	M	BLACK OR AFRICAN AMERICAN
NWD398399	18.99	F	BLACK OR AFRICAN AMERICAN
NWD699100	9	F	BLACK OR AFRICAN AMERICAN
NWD368094	13.99	M	BLACK OR AFRICAN AMERICAN
NWD908775	15.99	M	BLACK OR AFRICAN AMERICAN
NWD452475	15.99	M	BLACK OR AFRICAN AMERICAN
NWD230653	3	M	BLACK OR AFRICAN AMERICAN
NWD527555	3	M	BLACK OR AFRICAN AMERICAN
NWD235402	18.99	F	BLACK OR AFRICAN AMERICAN
NWD246833	18.99	F	BLACK OR AFRICAN AMERICAN
NWD775058	6	M	BLACK OR AFRICAN AMERICAN
NWD473140	1.97	F	BLACK OR AFRICAN AMERICAN
NWD743961	1.07	M	BLACK OR AFRICAN AMERICAN
NWD733393	11.99	M	BLACK OR AFRICAN AMERICAN
NWD303233	14.99	M	BLACK OR AFRICAN AMERICAN
NWD686683	14.99	M	BLACK OR AFRICAN AMERICAN
NWD624547	5	F	BLACK OR AFRICAN AMERICAN
NWD529164	11.99	M	BLACK OR AFRICAN AMERICAN
NWD833050	14.99	F	BLACK OR AFRICAN AMERICAN
NWD331760	1.31	F	BLACK OR AFRICAN AMERICAN
NWD480364	0.74	M	BLACK OR AFRICAN AMERICAN
NWD215447	7	F	BLACK OR AFRICAN AMERICAN
NWD302247	9	M	BLACK OR AFRICAN AMERICAN
NWD183557	14.99	F	BLACK OR AFRICAN AMERICAN
NWD660305	17.99	M	BLACK OR AFRICAN AMERICAN
NWD109516	4	F	BLACK OR AFRICAN AMERICAN
NWD420278	12.99	F	BLACK OR AFRICAN AMERICAN
NWD228495	2	M	BLACK OR AFRICAN AMERICAN
NWD341748	14.99	M	BLACK OR AFRICAN AMERICAN
NWD668531	12.99	M	BLACK OR AFRICAN AMERICAN
NWD355745	12.99	M	BLACK OR AFRICAN AMERICAN
NWD787566	14.99	M	BLACK OR AFRICAN AMERICAN
NWD256358	15.99	F	BLACK OR AFRICAN AMERICAN
NWD788648	11.99	F	BLACK OR AFRICAN AMERICAN
NWD809133	1.23	M	BLACK OR AFRICAN AMERICAN
NWD292743	5	M	BLACK OR AFRICAN AMERICAN
NWD816418	7	F	BLACK OR AFRICAN AMERICAN
NWD517944	16.99	M	BLACK OR AFRICAN AMERICAN
NWD803930	9.99	F	BLACK OR AFRICAN AMERICAN
NWD703210	17.99	F	BLACK OR AFRICAN AMERICAN
NWD285696	4	F	BLACK OR AFRICAN AMERICAN
NWD525613	10.99	M	BLACK OR AFRICAN AMERICAN
NWD715695	8.54	M	BLACK OR AFRICAN AMERICAN
NWD128379	8	M	BLACK OR AFRICAN AMERICAN
NWD391632	7	M	BLACK OR AFRICAN AMERICAN
NWD201357	9	F	BLACK OR AFRICAN AMERICAN
NWD112715	12.99	F	BLACK OR AFRICAN AMERICAN
NWD361984	13.99	M	BLACK OR AFRICAN AMERICAN
NWD858658	6	F	BLACK OR AFRICAN AMERICAN
NWD130681	3	M	BLACK OR AFRICAN AMERICAN
NWD493780	9	F	BLACK OR AFRICAN AMERICAN
NWD453947	17.99	M	BLACK OR AFRICAN AMERICAN
NWD720931	3	M	BLACK OR AFRICAN AMERICAN
NWD155288	18.99	F	BLACK OR AFRICAN AMERICAN
NWD613491	7	F	BLACK OR AFRICAN AMERICAN
NWD541370	12.99	M	BLACK OR AFRICAN AMERICAN
NWD113901	10.99	M	BLACK OR AFRICAN AMERICAN
NWD409607	0.74	M	BLACK OR AFRICAN AMERICAN
NWD273756	6	M	BLACK OR AFRICAN AMERICAN
NWD368551	17.99	F	BLACK OR AFRICAN AMERICAN
NWD143559	17.99	M	BLACK OR AFRICAN AMERICAN
NWD186695	17.99	F	BLACK OR AFRICAN AMERICAN
NWD167169	17.99	F	BLACK OR AFRICAN AMERICAN
NWD480924	3	M	BLACK OR AFRICAN AMERICAN
NWD617325	17.99	M	BLACK OR AFRICAN AMERICAN
NWD367890	6	M	BLACK OR AFRICAN AMERICAN
NWD234544	7	M	BLACK OR AFRICAN AMERICAN
NWD475312	14.99	F	BLACK OR AFRICAN AMERICAN
NWD537481	13.99	F	BLACK OR AFRICAN AMERICAN
NWD576161	14.99	F	BLACK OR AFRICAN AMERICAN
NWD658027	14.99	M	BLACK OR AFRICAN AMERICAN
NWD436438	9.99	M	BLACK OR AFRICAN AMERICAN
NWD440659	7	M	BLACK OR AFRICAN AMERICAN
NWD842371	15.99	F	BLACK OR AFRICAN AMERICAN
NWD922978	10.99	M	BLACK OR AFRICAN AMERICAN
NWD162651	17.99	F	BLACK OR AFRICAN AMERICAN
NWD446781	13.99	M	BLACK OR AFRICAN AMERICAN
NWD387186	3	M	BLACK OR AFRICAN AMERICAN
NWD821251	0.66	M	BLACK OR AFRICAN AMERICAN
NWD505080	3	M	BLACK OR AFRICAN AMERICAN
NWD296316	4	M	BLACK OR AFRICAN AMERICAN
NWD285863	13.99	F	BLACK OR AFRICAN AMERICAN
NWD512873	2	M	BLACK OR AFRICAN AMERICAN
NWD864384	7	M	BLACK OR AFRICAN AMERICAN
NWD116644	10.99	F	BLACK OR AFRICAN AMERICAN
NWD502780	12.99	M	BLACK OR AFRICAN AMERICAN
NWD760003	15.99	M	BLACK OR AFRICAN AMERICAN
NWD368292	13.99	M	BLACK OR AFRICAN AMERICAN
NWD286765	16.99	M	BLACK OR AFRICAN AMERICAN
NWD908171	4	M	BLACK OR AFRICAN AMERICAN
NWD882782	2.22	M	BLACK OR AFRICAN AMERICAN
NWD998712	3	M	BLACK OR AFRICAN AMERICAN
NWD223802	18.99	F	BLACK OR AFRICAN AMERICAN
NWD644926	14.99	M	BLACK OR AFRICAN AMERICAN
NWD123913	4	M	BLACK OR AFRICAN AMERICAN
NWD205589	9.99	M	BLACK OR AFRICAN AMERICAN
NWD322803	0.74	M	BLACK OR AFRICAN AMERICAN
NWD268381	2.88	M	BLACK OR AFRICAN AMERICAN
NWD178908	16.99	M	BLACK OR AFRICAN AMERICAN
NWD459962	14.99	F	BLACK OR AFRICAN AMERICAN
NWD813177	3	F	BLACK OR AFRICAN AMERICAN
NWD968006	4	M	BLACK OR AFRICAN AMERICAN
NWD863295	8	M	BLACK OR AFRICAN AMERICAN
NWD689569	14.99	M	BLACK OR AFRICAN AMERICAN
NWD752318	10.99	M	BLACK OR AFRICAN AMERICAN
NWD693790	10.99	M	BLACK OR AFRICAN AMERICAN
NWD343008	6	M	BLACK OR AFRICAN AMERICAN
NWD256198	4	M	BLACK OR AFRICAN AMERICAN
NWD839908	9	M	BLACK OR AFRICAN AMERICAN
NWD305699	9	M	BLACK OR AFRICAN AMERICAN
NWD448044	11.99	M	BLACK OR AFRICAN AMERICAN
NWD390858	14.99	M	BLACK OR AFRICAN AMERICAN
NWD937062	2.63	M	BLACK OR AFRICAN AMERICAN
NWD734062	0.99	M	BLACK OR AFRICAN AMERICAN
NWD352257	15.99	M	BLACK OR AFRICAN AMERICAN
NWD267825	10.99	F	BLACK OR AFRICAN AMERICAN
NWD223543	16.99	M	BLACK OR AFRICAN AMERICAN
NWD961876	0.74	M	BLACK OR AFRICAN AMERICAN
NWD113819	5	M	BLACK OR AFRICAN AMERICAN
NWD785133	10.99	F	BLACK OR AFRICAN AMERICAN
NWD109513	3	F	BLACK OR AFRICAN AMERICAN
NWD800834	8	M	BLACK OR AFRICAN AMERICAN
NWD930716	8	F	BLACK OR AFRICAN AMERICAN
NWD812276	14.99	M	BLACK OR AFRICAN AMERICAN
NWD902563	15.99	M	BLACK OR AFRICAN AMERICAN
NWD284174	17.99	M	BLACK OR AFRICAN AMERICAN
NWD618432	1	M	BLACK OR AFRICAN AMERICAN
NWD962468	0.9	M	BLACK OR AFRICAN AMERICAN
NWD535045	15.99	M	BLACK OR AFRICAN AMERICAN
NWD275362	13.99	M	BLACK OR AFRICAN AMERICAN
NWD714572	0.82	F	BLACK OR AFRICAN AMERICAN
NWD692274	3	M	BLACK OR AFRICAN AMERICAN
NWD943615	0.82	M	BLACK OR AFRICAN AMERICAN
NWD349157	13.99	M	BLACK OR AFRICAN AMERICAN
NWD423782	10.99	M	BLACK OR AFRICAN AMERICAN
NWD694517	3	M	BLACK OR AFRICAN AMERICAN
NWD601002	0.9	M	BLACK OR AFRICAN AMERICAN
NWD475482	2.88	M	BLACK OR AFRICAN AMERICAN
NWD375695	4	M	BLACK OR AFRICAN AMERICAN
NWD317611	7	M	BLACK OR AFRICAN AMERICAN
NWD787262	12.99	M	BLACK OR AFRICAN AMERICAN
NWD547050	0.9	M	BLACK OR AFRICAN AMERICAN
NWD469606	8	F	BLACK OR AFRICAN AMERICAN
NWD282777	1.15	M	BLACK OR AFRICAN AMERICAN
NWD948283	13.99	M	BLACK OR AFRICAN AMERICAN
NWD396663	3	F	BLACK OR AFRICAN AMERICAN
NWD435973	9.99	M	BLACK OR AFRICAN AMERICAN
NWD219819	14.99	M	BLACK OR AFRICAN AMERICAN
NWD502243	7	M	BLACK OR AFRICAN AMERICAN
NWD818784	5	F	BLACK OR AFRICAN AMERICAN
NWD887436	10.99	M	BLACK OR AFRICAN AMERICAN
NWD981712	1	M	BLACK OR AFRICAN AMERICAN
NWD747173	6	M	BLACK OR AFRICAN AMERICAN
NWD799100	5.16	M	BLACK OR AFRICAN AMERICAN
NWD124943	8	M	BLACK OR AFRICAN AMERICAN
NWD429055	13.99	F	BLACK OR AFRICAN AMERICAN
NWD843522	6	F	BLACK OR AFRICAN AMERICAN
NWD667760	4	M	BLACK OR AFRICAN AMERICAN
NWD349084	0.74	M	BLACK OR AFRICAN AMERICAN
NWD493915	5	M	BLACK OR AFRICAN AMERICAN
NWD864183	12.99	M	BLACK OR AFRICAN AMERICAN
NWD531181	4	M	BLACK OR AFRICAN AMERICAN
NWD585997	12.99	M	BLACK OR AFRICAN AMERICAN
NWD414273	10.99	M	BLACK OR AFRICAN AMERICAN
NWD518410	12.99	M	BLACK OR AFRICAN AMERICAN
NWD452653	14.99	M	BLACK OR AFRICAN AMERICAN
NWD113660	10.99	M	BLACK OR AFRICAN AMERICAN
NWD315490	10.99	M	BLACK OR AFRICAN AMERICAN
NWD617104	15.99	M	BLACK OR AFRICAN AMERICAN
NWD265395	14.99	M	BLACK OR AFRICAN AMERICAN
NWD725945	13.99	F	BLACK OR AFRICAN AMERICAN
NWD160598	3	M	BLACK OR AFRICAN AMERICAN
NWD302990	14.99	F	BLACK OR AFRICAN AMERICAN
NWD448381	11.99	F	BLACK OR AFRICAN AMERICAN
NWD248921	6	M	BLACK OR AFRICAN AMERICAN
NWD469992	13.99	M	BLACK OR AFRICAN AMERICAN
NWD406162	6	F	BLACK OR AFRICAN AMERICAN
NWD930491	17.82	F	BLACK OR AFRICAN AMERICAN
NWD901491	9	F	BLACK OR AFRICAN AMERICAN
NWD438660	7	F	BLACK OR AFRICAN AMERICAN
NWD492228	9.99	M	BLACK OR AFRICAN AMERICAN
NWD576349	14.99	F	BLACK OR AFRICAN AMERICAN
NWD626938	13.99	F	BLACK OR AFRICAN AMERICAN
NWD325083	19.99	F	BLACK OR AFRICAN AMERICAN
NWD314013	11.99	M	BLACK OR AFRICAN AMERICAN
NWD627250	4	M	BLACK OR AFRICAN AMERICAN
NWD587107	19.99	F	BLACK OR AFRICAN AMERICAN
NWD968172	9	F	BLACK OR AFRICAN AMERICAN
NWD511734	14.99	M	BLACK OR AFRICAN AMERICAN
NWD339580	13.99	F	BLACK OR AFRICAN AMERICAN
NWD213083	9.99	F	BLACK OR AFRICAN AMERICAN
NWD532620	11.99	F	BLACK OR AFRICAN AMERICAN
NWD554149	6	F	BLACK OR AFRICAN AMERICAN
NWD559845	11.99	F	BLACK OR AFRICAN AMERICAN
NWD690866	14.99	F	BLACK OR AFRICAN AMERICAN
NWD216083	10.99	F	BLACK OR AFRICAN AMERICAN
NWD385037	12.99	F	BLACK OR AFRICAN AMERICAN
NWD909132	17.99	F	BLACK OR AFRICAN AMERICAN
NWD891220	5	F	BLACK OR AFRICAN AMERICAN
NWD973472	12.99	F	BLACK OR AFRICAN AMERICAN
NWD948712	6	M	BLACK OR AFRICAN AMERICAN
NWD360118	16.99	M	BLACK OR AFRICAN AMERICAN
NWD257745	9.99	F	BLACK OR AFRICAN AMERICAN
NWD923251	16.99	M	BLACK OR AFRICAN AMERICAN
NWD333726	17.99	F	BLACK OR AFRICAN AMERICAN
NWD186925	16.99	F	BLACK OR AFRICAN AMERICAN
NWD665530	3	M	BLACK OR AFRICAN AMERICAN
NWD919958	9.99	F	BLACK OR AFRICAN AMERICAN
NWD606613	13.99	F	BLACK OR AFRICAN AMERICAN
NWD935147	8	F	BLACK OR AFRICAN AMERICAN
NWD314452	9	F	BLACK OR AFRICAN AMERICAN
NWD540320	13.99	M	BLACK OR AFRICAN AMERICAN
NWD151153	9	F	BLACK OR AFRICAN AMERICAN
NWD672954	17.99	F	BLACK OR AFRICAN AMERICAN
NWD760440	18.99	F	BLACK OR AFRICAN AMERICAN
NWD312738	14.99	F	BLACK OR AFRICAN AMERICAN
NWD175262	16.99	M	BLACK OR AFRICAN AMERICAN
NWD386277	15.99	M	BLACK OR AFRICAN AMERICAN
NWD173636	9.99	F	BLACK OR AFRICAN AMERICAN
NWD532322	11.99	M	BLACK OR AFRICAN AMERICAN
NWD114564	16.99	M	BLACK OR AFRICAN AMERICAN
NWD236651	0.82	M	BLACK OR AFRICAN AMERICAN
NWD737726	12.99	F	BLACK OR AFRICAN AMERICAN
NWD403094	16.99	F	BLACK OR AFRICAN AMERICAN
NWD294819	17.99	M	BLACK OR AFRICAN AMERICAN
NWD778121	10.99	M	BLACK OR AFRICAN AMERICAN
NWD951232	8	M	BLACK OR AFRICAN AMERICAN
NWD889606	17.99	M	BLACK OR AFRICAN AMERICAN
NWD391140	15.99	F	BLACK OR AFRICAN AMERICAN
NWD690441	18.99	F	BLACK OR AFRICAN AMERICAN
NWD170074	18.99	F	BLACK OR AFRICAN AMERICAN
NWD585768	13.99	F	BLACK OR AFRICAN AMERICAN
NWD318528	17.99	F	BLACK OR AFRICAN AMERICAN
NWD626948	9.99	F	BLACK OR AFRICAN AMERICAN
NWD181005	15.99	M	BLACK OR AFRICAN AMERICAN
NWD890859	10.99	F	BLACK OR AFRICAN AMERICAN
NWD561838	15.99	F	BLACK OR AFRICAN AMERICAN
NWD675286	17.99	F	BLACK OR AFRICAN AMERICAN
NWD461358	12.99	M	BLACK OR AFRICAN AMERICAN
NWD354241	13.99	F	BLACK OR AFRICAN AMERICAN
NWD601417	5	M	BLACK OR AFRICAN AMERICAN
NWD865637	13.99	F	BLACK OR AFRICAN AMERICAN
NWD769356	16.99	F	BLACK OR AFRICAN AMERICAN
NWD206484	10.99	M	BLACK OR AFRICAN AMERICAN
NWD861533	9	F	BLACK OR AFRICAN AMERICAN
NWD194880	19.99	F	BLACK OR AFRICAN AMERICAN
NWD139825	15.99	M	BLACK OR AFRICAN AMERICAN
NWD456925	16.99	F	BLACK OR AFRICAN AMERICAN
NWD995955	9	F	BLACK OR AFRICAN AMERICAN
NWD923983	12.99	M	BLACK OR AFRICAN AMERICAN
NWD750018	10.99	F	BLACK OR AFRICAN AMERICAN
NWD652424	18.99	M	BLACK OR AFRICAN AMERICAN
NWD167735	9	M	BLACK OR AFRICAN AMERICAN
NWD190821	17.99	F	BLACK OR AFRICAN AMERICAN
NWD790342	14.99	M	BLACK OR AFRICAN AMERICAN
NWD509378	8	M	BLACK OR AFRICAN AMERICAN
NWD210409	1.23	M	BLACK OR AFRICAN AMERICAN
NWD897304	13.99	M	BLACK OR AFRICAN AMERICAN
NWD141455	8	M	BLACK OR AFRICAN AMERICAN
NWD950986	9.99	M	BLACK OR AFRICAN AMERICAN
NWD850685	10.99	F	BLACK OR AFRICAN AMERICAN
NWD568687	11.99	M	BLACK OR AFRICAN AMERICAN
NWD841530	14.99	M	BLACK OR AFRICAN AMERICAN
NWD250367	15.99	M	BLACK OR AFRICAN AMERICAN
NWD114385	19.99	M	BLACK OR AFRICAN AMERICAN
NWD931565	9.99	F	BLACK OR AFRICAN AMERICAN
NWD658473	17.99	F	BLACK OR AFRICAN AMERICAN
NWD263359	18.99	M	BLACK OR AFRICAN AMERICAN
NWD176854	15.99	M	BLACK OR AFRICAN AMERICAN
NWD822868	1.89	F	BLACK OR AFRICAN AMERICAN
NWD979608	16.99	M	BLACK OR AFRICAN AMERICAN
NWD754098	9	M	BLACK OR AFRICAN AMERICAN
NWD168615	9.99	M	BLACK OR AFRICAN AMERICAN
NWD525657	16.99	M	BLACK OR AFRICAN AMERICAN
NWD244032	7	F	BLACK OR AFRICAN AMERICAN
NWD103946	10.99	M	BLACK OR AFRICAN AMERICAN
NWD414765	19.99	F	BLACK OR AFRICAN AMERICAN
NWD647262	9.99	M	BLACK OR AFRICAN AMERICAN
NWD802482	18.99	M	BLACK OR AFRICAN AMERICAN
NWD194843	12.99	M	BLACK OR AFRICAN AMERICAN
NWD894381	2.38	M	BLACK OR AFRICAN AMERICAN
NWD520983	11.99	F	BLACK OR AFRICAN AMERICAN
NWD738706	16.99	M	BLACK OR AFRICAN AMERICAN
NWD348845	10.99	F	BLACK OR AFRICAN AMERICAN
NWD789962	19.99	F	BLACK OR AFRICAN AMERICAN
NWD634640	9	F	BLACK OR AFRICAN AMERICAN
NWD318988	6	M	BLACK OR AFRICAN AMERICAN
NWD266803	13.99	M	BLACK OR AFRICAN AMERICAN
NWD287145	18.99	M	BLACK OR AFRICAN AMERICAN
NWD643902	10.99	F	BLACK OR AFRICAN AMERICAN
NWD498266	20.99	F	BLACK OR AFRICAN AMERICAN
NWD696709	6	M	BLACK OR AFRICAN AMERICAN
NWD511983	18.99	F	BLACK OR AFRICAN AMERICAN
NWD878614	11.99	M	BLACK OR AFRICAN AMERICAN
NWD708787	1.97	M	BLACK OR AFRICAN AMERICAN
NWD416241	9.99	M	BLACK OR AFRICAN AMERICAN
NWD347238	9	M	BLACK OR AFRICAN AMERICAN
NWD269520	3	M	BLACK OR AFRICAN AMERICAN
NWD511452	7	M	BLACK OR AFRICAN AMERICAN
NWD827903	14.99	M	BLACK OR AFRICAN AMERICAN
NWD701254	10.99	M	BLACK OR AFRICAN AMERICAN
NWD264239	9	F	BLACK OR AFRICAN AMERICAN
NWD902050	7	M	BLACK OR AFRICAN AMERICAN
NWD263688	9.99	M	BLACK OR AFRICAN AMERICAN
NWD859595	8	M	BLACK OR AFRICAN AMERICAN
NWD761331	3	F	BLACK OR AFRICAN AMERICAN
NWD730327	14.99	F	BLACK OR AFRICAN AMERICAN
NWD313338	7	M	BLACK OR AFRICAN AMERICAN
NWD902267	16.99	M	BLACK OR AFRICAN AMERICAN
NWD950411	19.99	F	BLACK OR AFRICAN AMERICAN
NWD686868	16.99	F	BLACK OR AFRICAN AMERICAN
NWD992038	11.99	F	BLACK OR AFRICAN AMERICAN
NWD465210	8	M	BLACK OR AFRICAN AMERICAN
NWD972544	11.99	F	BLACK OR AFRICAN AMERICAN
NWD392984	18.99	M	BLACK OR AFRICAN AMERICAN
NWD574464	12.99	F	BLACK OR AFRICAN AMERICAN
NWD669278	10.99	M	BLACK OR AFRICAN AMERICAN
NWD796331	9	M	BLACK OR AFRICAN AMERICAN
NWD430845	18.99	M	BLACK OR AFRICAN AMERICAN
NWD295927	18.99	F	BLACK OR AFRICAN AMERICAN
NWD726589	7	M	BLACK OR AFRICAN AMERICAN
NWD738422	9	F	BLACK OR AFRICAN AMERICAN
NWD337987	9	M	BLACK OR AFRICAN AMERICAN
NWD700282	13.99	M	BLACK OR AFRICAN AMERICAN
NWD937726	8	F	BLACK OR AFRICAN AMERICAN
NWD172635	13.99	M	BLACK OR AFRICAN AMERICAN
NWD912344	18.99	M	BLACK OR AFRICAN AMERICAN
NWD930177	15.99	F	BLACK OR AFRICAN AMERICAN
NWD303833	8	M	BLACK OR AFRICAN AMERICAN
NWD586737	8	M	BLACK OR AFRICAN AMERICAN
NWD126118	17.99	F	BLACK OR AFRICAN AMERICAN
NWD593352	17.99	F	BLACK OR AFRICAN AMERICAN
NWD354428	14.99	M	BLACK OR AFRICAN AMERICAN
NWD963079	2.38	M	BLACK OR AFRICAN AMERICAN
NWD159599	17.99	M	BLACK OR AFRICAN AMERICAN
NWD793486	14.99	F	BLACK OR AFRICAN AMERICAN
NWD572095	4	M	BLACK OR AFRICAN AMERICAN
NWD935080	9	F	BLACK OR AFRICAN AMERICAN
NWD218041	15.99	M	BLACK OR AFRICAN AMERICAN
NWD879903	17.99	F	BLACK OR AFRICAN AMERICAN
NWD351105	15.99	F	BLACK OR AFRICAN AMERICAN
NWD174924	19.99	F	BLACK OR AFRICAN AMERICAN
NWD454881	9.99	M	BLACK OR AFRICAN AMERICAN
NWD199259	17.99	F	BLACK OR AFRICAN AMERICAN
NWD566340	10.99	F	BLACK OR AFRICAN AMERICAN
NWD866523	10.99	M	BLACK OR AFRICAN AMERICAN
NWD591641	5	F	BLACK OR AFRICAN AMERICAN
NWD480406	9.99	F	BLACK OR AFRICAN AMERICAN
NWD759657	18.99	F	BLACK OR AFRICAN AMERICAN
NWD216057	8	M	BLACK OR AFRICAN AMERICAN
NWD703155	13.99	F	BLACK OR AFRICAN AMERICAN
NWD411121	15.99	F	BLACK OR AFRICAN AMERICAN
NWD398569	18.99	F	BLACK OR AFRICAN AMERICAN
NWD944297	18.99	F	BLACK OR AFRICAN AMERICAN
NWD849879	6	F	BLACK OR AFRICAN AMERICAN
NWD718550	19.99	F	BLACK OR AFRICAN AMERICAN
NWD226382	15.99	F	BLACK OR AFRICAN AMERICAN
NWD511659	6	F	BLACK OR AFRICAN AMERICAN
NWD513613	13.99	M	BLACK OR AFRICAN AMERICAN
NWD815729	13.99	M	BLACK OR AFRICAN AMERICAN
NWD785239	12.99	M	BLACK OR AFRICAN AMERICAN
NWD536382	16.99	F	BLACK OR AFRICAN AMERICAN
NWD642424	9.99	F	BLACK OR AFRICAN AMERICAN
NWD617438	15.99	F	BLACK OR AFRICAN AMERICAN
NWD206373	18.99	F	BLACK OR AFRICAN AMERICAN
NWD313346	5	M	BLACK OR AFRICAN AMERICAN
NWD793019	19.99	F	BLACK OR AFRICAN AMERICAN
NWD216160	18.99	F	BLACK OR AFRICAN AMERICAN
NWD390787	14.99	F	BLACK OR AFRICAN AMERICAN
NWD651798	13.99	F	BLACK OR AFRICAN AMERICAN
NWD926493	12.99	M	BLACK OR AFRICAN AMERICAN
NWD151123	10.99	F	BLACK OR AFRICAN AMERICAN
NWD154698	13.99	M	BLACK OR AFRICAN AMERICAN
NWD404528	16.99	F	BLACK OR AFRICAN AMERICAN
NWD782557	12.99	M	BLACK OR AFRICAN AMERICAN
NWD729035	8	M	BLACK OR AFRICAN AMERICAN
NWD128083	9	F	BLACK OR AFRICAN AMERICAN
NWD334714	11.99	F	BLACK OR AFRICAN AMERICAN
NWD349439	18.99	F	BLACK OR AFRICAN AMERICAN
NWD796471	17.99	F	BLACK OR AFRICAN AMERICAN
NWD617252	5	F	BLACK OR AFRICAN AMERICAN
NWD866366	8	M	BLACK OR AFRICAN AMERICAN
NWD184468	11.99	F	BLACK OR AFRICAN AMERICAN
NWD525064	14.99	M	BLACK OR AFRICAN AMERICAN
NWD733117	12.99	F	BLACK OR AFRICAN AMERICAN
NWD867802	1.4	F	BLACK OR AFRICAN AMERICAN
NWD469534	20.99	F	BLACK OR AFRICAN AMERICAN
NWD273139	14.99	F	BLACK OR AFRICAN AMERICAN
NWD360422	12.99	F	BLACK OR AFRICAN AMERICAN
NWD668284	15.99	F	BLACK OR AFRICAN AMERICAN
NWD118790	17.99	M	BLACK OR AFRICAN AMERICAN
NWD597554	18.99	F	BLACK OR AFRICAN AMERICAN
NWD376772	13.99	M	BLACK OR AFRICAN AMERICAN
NWD825825	14.99	M	BLACK OR AFRICAN AMERICAN
NWD934789	17.99	F	BLACK OR AFRICAN AMERICAN
NWD874129	17.99	F	BLACK OR AFRICAN AMERICAN
NWD828666	16.99	F	BLACK OR AFRICAN AMERICAN
NWD624562	17.99	F	BLACK OR AFRICAN AMERICAN
NWD277399	18.99	F	BLACK OR AFRICAN AMERICAN
NWD489742	16.99	F	BLACK OR AFRICAN AMERICAN
NWD764410	17.99	F	BLACK OR AFRICAN AMERICAN
NWD526246	6	M	BLACK OR AFRICAN AMERICAN
NWD376563	13.99	F	BLACK OR AFRICAN AMERICAN
NWD709876	13.99	F	BLACK OR AFRICAN AMERICAN
NWD147338	13.99	F	BLACK OR AFRICAN AMERICAN
NWD287142	9.99	F	BLACK OR AFRICAN AMERICAN
NWD492948	11.99	M	BLACK OR AFRICAN AMERICAN
NWD914126	13.99	F	BLACK OR AFRICAN AMERICAN
NWD490824	12.99	F	BLACK OR AFRICAN AMERICAN
NWD533843	15.99	F	BLACK OR AFRICAN AMERICAN
NWD641771	9.99	M	BLACK OR AFRICAN AMERICAN
NWD809447	16.99	M	BLACK OR AFRICAN AMERICAN
NWD571911	15.99	M	BLACK OR AFRICAN AMERICAN
NWD354071	15.99	F	BLACK OR AFRICAN AMERICAN
NWD968822	19.99	F	BLACK OR AFRICAN AMERICAN
NWD283507	17.99	M	BLACK OR AFRICAN AMERICAN
NWD222008	6	F	BLACK OR AFRICAN AMERICAN
NWD786018	3	F	BLACK OR AFRICAN AMERICAN
NWD566155	14.99	F	BLACK OR AFRICAN AMERICAN
NWD778756	16.99	M	BLACK OR AFRICAN AMERICAN
NWD339030	9	F	BLACK OR AFRICAN AMERICAN
NWD665157	15.99	F	BLACK OR AFRICAN AMERICAN
NWD172748	16.99	F	BLACK OR AFRICAN AMERICAN
NWD141604	14.99	F	BLACK OR AFRICAN AMERICAN
NWD346654	15.99	F	BLACK OR AFRICAN AMERICAN
NWD575704	12.99	F	BLACK OR AFRICAN AMERICAN
NWD481038	12.99	F	BLACK OR AFRICAN AMERICAN
NWD376655	14.99	F	BLACK OR AFRICAN AMERICAN
NWD969172	9.99	F	BLACK OR AFRICAN AMERICAN
NWD326776	11.99	M	BLACK OR AFRICAN AMERICAN
NWD949352	18.99	M	BLACK OR AFRICAN AMERICAN
NWD120842	15.99	F	BLACK OR AFRICAN AMERICAN
NWD863626	7	F	BLACK OR AFRICAN AMERICAN
NWD793063	12.99	M	BLACK OR AFRICAN AMERICAN
NWD569808	9.99	M	BLACK OR AFRICAN AMERICAN
NWD873616	9	F	BLACK OR AFRICAN AMERICAN
NWD114445	11.99	F	BLACK OR AFRICAN AMERICAN
NWD538359	5	M	BLACK OR AFRICAN AMERICAN
NWD126288	11.99	F	BLACK OR AFRICAN AMERICAN
NWD246575	15.99	F	BLACK OR AFRICAN AMERICAN
NWD655089	17.99	F	BLACK OR AFRICAN AMERICAN
NWD219461	10.99	M	BLACK OR AFRICAN AMERICAN
NWD470178	10.99	F	BLACK OR AFRICAN AMERICAN
NWD601179	1	F	BLACK OR AFRICAN AMERICAN
NWD313009	0.82	M	BLACK OR AFRICAN AMERICAN
NWD951784	15.99	M	BLACK OR AFRICAN AMERICAN
NWD935115	7	F	BLACK OR AFRICAN AMERICAN
NWD736290	10.99	M	BLACK OR AFRICAN AMERICAN
NWD712420	11.99	M	BLACK OR AFRICAN AMERICAN
NWD846712	19.99	F	BLACK OR AFRICAN AMERICAN
NWD785831	16.99	F	BLACK OR AFRICAN AMERICAN
NWD485829	4	M	BLACK OR AFRICAN AMERICAN
NWD139656	3	M	BLACK OR AFRICAN AMERICAN
NWD583263	3	M	BLACK OR AFRICAN AMERICAN
NWD533052	1.31	F	BLACK OR AFRICAN AMERICAN
NWD791420	9.99	F	BLACK OR AFRICAN AMERICAN
NWD287851	14.99	F	BLACK OR AFRICAN AMERICAN
NWD870661	12.99	F	BLACK OR AFRICAN AMERICAN
NWD750759	3	F	BLACK OR AFRICAN AMERICAN
NWD650252	8	M	BLACK OR AFRICAN AMERICAN
NWD522525	12.99	F	BLACK OR AFRICAN AMERICAN
NWD193033	7	M	BLACK OR AFRICAN AMERICAN
NWD262781	18.99	F	BLACK OR AFRICAN AMERICAN
NWD159793	7	F	BLACK OR AFRICAN AMERICAN
NWD870062	0.74	F	BLACK OR AFRICAN AMERICAN
NWD201346	3	M	BLACK OR AFRICAN AMERICAN
NWD972931	6	M	BLACK OR AFRICAN AMERICAN
NWD261226	3	F	BLACK OR AFRICAN AMERICAN
NWD565696	17.99	M	BLACK OR AFRICAN AMERICAN
NWD361967	9.99	F	BLACK OR AFRICAN AMERICAN
NWD580697	16.99	F	BLACK OR AFRICAN AMERICAN
NWD393201	13.99	M	BLACK OR AFRICAN AMERICAN
NWD636407	0.74	M	BLACK OR AFRICAN AMERICAN
NWD733863	2	F	BLACK OR AFRICAN AMERICAN
NWD776901	15.99	M	BLACK OR AFRICAN AMERICAN
NWD884881	17.99	F	BLACK OR AFRICAN AMERICAN
NWD562570	9	F	BLACK OR AFRICAN AMERICAN
NWD454681	17.99	M	BLACK OR AFRICAN AMERICAN
NWD638156	14.99	F	BLACK OR AFRICAN AMERICAN
NWD165518	0.9	F	BLACK OR AFRICAN AMERICAN
NWD903501	2	M	BLACK OR AFRICAN AMERICAN
NWD785740	17.99	F	BLACK OR AFRICAN AMERICAN
NWD430300	3	M	BLACK OR AFRICAN AMERICAN
NWD437211	4	F	BLACK OR AFRICAN AMERICAN
NWD289917	6	M	BLACK OR AFRICAN AMERICAN
NWD870027	8	F	BLACK OR AFRICAN AMERICAN
NWD733008	11.99	F	BLACK OR AFRICAN AMERICAN
NWD596124	1	M	BLACK OR AFRICAN AMERICAN
NWD332580	16.99	F	BLACK OR AFRICAN AMERICAN
NWD470645	12.99	M	BLACK OR AFRICAN AMERICAN
NWD282309	18.99	F	BLACK OR AFRICAN AMERICAN
NWD323788	17.99	F	BLACK OR AFRICAN AMERICAN
NWD998114	9	F	BLACK OR AFRICAN AMERICAN
NWD805078	5	F	BLACK OR AFRICAN AMERICAN
NWD250488	1.07	M	BLACK OR AFRICAN AMERICAN
NWD897123	5	F	BLACK OR AFRICAN AMERICAN
NWD702415	8	M	BLACK OR AFRICAN AMERICAN
NWD716201	11.99	F	BLACK OR AFRICAN AMERICAN
NWD331278	18.99	F	BLACK OR AFRICAN AMERICAN
NWD884072	18.99	F	BLACK OR AFRICAN AMERICAN
NWD181737	4	F	BLACK OR AFRICAN AMERICAN
NWD559344	4	F	BLACK OR AFRICAN AMERICAN
NWD853598	4	F	BLACK OR AFRICAN AMERICAN
NWD364573	12.99	F	BLACK OR AFRICAN AMERICAN
NWD253730	10.99	F	BLACK OR AFRICAN AMERICAN
NWD756749	9	F	BLACK OR AFRICAN AMERICAN
NWD800872	6	M	BLACK OR AFRICAN AMERICAN
NWD293929	9	F	BLACK OR AFRICAN AMERICAN
NWD930024	4	M	BLACK OR AFRICAN AMERICAN
NWD550556	2	M	BLACK OR AFRICAN AMERICAN
NWD479644	10.99	M	BLACK OR AFRICAN AMERICAN
NWD485848	6	F	BLACK OR AFRICAN AMERICAN
NWD418481	4	F	BLACK OR AFRICAN AMERICAN
NWD204175	15.99	F	BLACK OR AFRICAN AMERICAN
NWD873812	12.99	M	BLACK OR AFRICAN AMERICAN
NWD805881	8	M	BLACK OR AFRICAN AMERICAN
NWD420198	13.99	F	BLACK OR AFRICAN AMERICAN
NWD524000	7	F	BLACK OR AFRICAN AMERICAN
NWD294097	9	F	BLACK OR AFRICAN AMERICAN
NWD814016	12.99	F	BLACK OR AFRICAN AMERICAN
NWD796698	11.99	M	BLACK OR AFRICAN AMERICAN
NWD470878	0.82	M	BLACK OR AFRICAN AMERICAN
NWD565618	2	M	BLACK OR AFRICAN AMERICAN
NWD110797	9	F	BLACK OR AFRICAN AMERICAN
NWD450828	7	M	BLACK OR AFRICAN AMERICAN
NWD665699	10.99	F	BLACK OR AFRICAN AMERICAN
NWD168671	3	M	BLACK OR AFRICAN AMERICAN
NWD371613	18.99	F	BLACK OR AFRICAN AMERICAN
NWD349062	15.9	F	BLACK OR AFRICAN AMERICAN
NWD677621	2.88	M	BLACK OR AFRICAN AMERICAN
NWD424413	1	M	BLACK OR AFRICAN AMERICAN
NWD717920	11.99	M	BLACK OR AFRICAN AMERICAN
NWD343916	4	M	BLACK OR AFRICAN AMERICAN
NWD629406	17.99	F	BLACK OR AFRICAN AMERICAN
NWD393880	7	M	BLACK OR AFRICAN AMERICAN
NWD737551	11.99	M	BLACK OR AFRICAN AMERICAN
NWD972397	11.99	F	BLACK OR AFRICAN AMERICAN
NWD604273	11.99	F	BLACK OR AFRICAN AMERICAN
NWD665186	3	F	BLACK OR AFRICAN AMERICAN
NWD646373	13.99	F	BLACK OR AFRICAN AMERICAN
NWD730079	14.99	M	BLACK OR AFRICAN AMERICAN
NWD510730	3	F	BLACK OR AFRICAN AMERICAN
NWD815910	13.99	M	BLACK OR AFRICAN AMERICAN
NWD680508	15.99	M	BLACK OR AFRICAN AMERICAN
NWD202348	6	M	BLACK OR AFRICAN AMERICAN
NWD250052	8	M	BLACK OR AFRICAN AMERICAN
NWD585322	0.74	M	BLACK OR AFRICAN AMERICAN
NWD405257	12.99	M	BLACK OR AFRICAN AMERICAN
NWD933443	1.48	M	BLACK OR AFRICAN AMERICAN
NWD219479	8	F	BLACK OR AFRICAN AMERICAN
NWD148258	2.3	M	BLACK OR AFRICAN AMERICAN
NWD801809	14.99	M	BLACK OR AFRICAN AMERICAN
NWD376801	0.82	F	BLACK OR AFRICAN AMERICAN
NWD228101	14.99	F	BLACK OR AFRICAN AMERICAN
NWD558663	15.99	F	BLACK OR AFRICAN AMERICAN
NWD951293	14.99	M	BLACK OR AFRICAN AMERICAN
NWD635901	3	M	BLACK OR AFRICAN AMERICAN
NWD318679	4	F	BLACK OR AFRICAN AMERICAN
NWD516264	10.99	M	BLACK OR AFRICAN AMERICAN
NWD786964	2.88	F	BLACK OR AFRICAN AMERICAN
NWD255397	10.99	F	BLACK OR AFRICAN AMERICAN
NWD806197	1	F	BLACK OR AFRICAN AMERICAN
NWD769040	14.99	M	BLACK OR AFRICAN AMERICAN
NWD941071	8	F	BLACK OR AFRICAN AMERICAN
NWD532218	6	M	BLACK OR AFRICAN AMERICAN
NWD741033	9.99	M	BLACK OR AFRICAN AMERICAN
NWD711393	3	M	BLACK OR AFRICAN AMERICAN
NWD860892	0.9	M	BLACK OR AFRICAN AMERICAN
NWD460017	11.99	M	BLACK OR AFRICAN AMERICAN
NWD541676	7	F	BLACK OR AFRICAN AMERICAN
NWD469937	6	M	BLACK OR AFRICAN AMERICAN
NWD783963	14.99	F	BLACK OR AFRICAN AMERICAN
NWD789112	5	F	BLACK OR AFRICAN AMERICAN
NWD199962	0.9	M	BLACK OR AFRICAN AMERICAN
NWD874403	18.99	M	BLACK OR AFRICAN AMERICAN
NWD761311	4	F	BLACK OR AFRICAN AMERICAN
NWD658311	12.99	F	BLACK OR AFRICAN AMERICAN
NWD393107	1.48	F	BLACK OR AFRICAN AMERICAN
NWD133316	0.82	F	BLACK OR AFRICAN AMERICAN
NWD512324	7	F	BLACK OR AFRICAN AMERICAN
NWD184635	8	M	BLACK OR AFRICAN AMERICAN
NWD467430	1.31	F	BLACK OR AFRICAN AMERICAN
NWD185470	6	M	BLACK OR AFRICAN AMERICAN
NWD858168	15.99	F	BLACK OR AFRICAN AMERICAN
NWD843923	10.99	F	BLACK OR AFRICAN AMERICAN
NWD588864	5	F	BLACK OR AFRICAN AMERICAN
NWD869049	6	M	BLACK OR AFRICAN AMERICAN
NWD342361	17.99	F	BLACK OR AFRICAN AMERICAN
NWD597750	16.99	F	BLACK OR AFRICAN AMERICAN
NWD718444	17.99	F	BLACK OR AFRICAN AMERICAN
NWD677524	0.99	F	BLACK OR AFRICAN AMERICAN
NWD182563	6	F	BLACK OR AFRICAN AMERICAN
NWD935006	7	M	BLACK OR AFRICAN AMERICAN
NWD130946	1	M	BLACK OR AFRICAN AMERICAN
NWD588521	15.99	F	BLACK OR AFRICAN AMERICAN
NWD134234	14.04	F	BLACK OR AFRICAN AMERICAN
NWD958599	17.99	F	BLACK OR AFRICAN AMERICAN
NWD161732	16.99	M	BLACK OR AFRICAN AMERICAN
NWD481143	19.99	F	BLACK OR AFRICAN AMERICAN
NWD614994	4	F	BLACK OR AFRICAN AMERICAN
NWD564632	2	M	BLACK OR AFRICAN AMERICAN
NWD182317	8	M	BLACK OR AFRICAN AMERICAN
NWD351086	1	F	BLACK OR AFRICAN AMERICAN
NWD566310	6	M	BLACK OR AFRICAN AMERICAN
NWD979511	9	M	BLACK OR AFRICAN AMERICAN
NWD138351	14.99	F	BLACK OR AFRICAN AMERICAN
NWD167835	16.99	F	BLACK OR AFRICAN AMERICAN
NWD930536	15.99	M	BLACK OR AFRICAN AMERICAN
NWD696259	14.99	M	BLACK OR AFRICAN AMERICAN
NWD850958	9.99	F	BLACK OR AFRICAN AMERICAN
NWD819391	11.99	M	BLACK OR AFRICAN AMERICAN
NWD925234	13.99	F	BLACK OR AFRICAN AMERICAN
NWD394510	6	F	BLACK OR AFRICAN AMERICAN
NWD856778	2	F	BLACK OR AFRICAN AMERICAN
NWD855604	4	F	BLACK OR AFRICAN AMERICAN
NWD945079	13.99	M	BLACK OR AFRICAN AMERICAN
NWD178430	6	F	BLACK OR AFRICAN AMERICAN
NWD190174	13.99	F	BLACK OR AFRICAN AMERICAN
NWD973011	9.99	M	BLACK OR AFRICAN AMERICAN
NWD814969	11.99	M	BLACK OR AFRICAN AMERICAN
NWD213678	18.99	F	BLACK OR AFRICAN AMERICAN
NWD194905	16.99	M	BLACK OR AFRICAN AMERICAN
NWD571609	15.99	F	BLACK OR AFRICAN AMERICAN
NWD400016	11.99	F	BLACK OR AFRICAN AMERICAN
NWD222873	9	F	BLACK OR AFRICAN AMERICAN
NWD316602	18.99	M	BLACK OR AFRICAN AMERICAN
NWD142666	12.99	F	BLACK OR AFRICAN AMERICAN
NWD268589	12.99	M	BLACK OR AFRICAN AMERICAN
NWD840526	7	F	BLACK OR AFRICAN AMERICAN
NWD596865	9.99	F	BLACK OR AFRICAN AMERICAN
NWD141333	18.99	F	BLACK OR AFRICAN AMERICAN
NWD934811	12.99	F	BLACK OR AFRICAN AMERICAN
NWD769738	18.99	F	BLACK OR AFRICAN AMERICAN
NWD653497	18.99	F	BLACK OR AFRICAN AMERICAN
NWD989815	12.99	F	BLACK OR AFRICAN AMERICAN
NWD670430	13.99	M	BLACK OR AFRICAN AMERICAN
NWD480552	14.99	F	BLACK OR AFRICAN AMERICAN
NWD841536	6	M	BLACK OR AFRICAN AMERICAN
NWD143118	9	F	BLACK OR AFRICAN AMERICAN
NWD731074	19.99	F	BLACK OR AFRICAN AMERICAN
NWD223291	13.99	M	BLACK OR AFRICAN AMERICAN
NWD606058	17.99	F	BLACK OR AFRICAN AMERICAN
NWD658300	14.99	F	BLACK OR AFRICAN AMERICAN
NWD723024	14.99	F	BLACK OR AFRICAN AMERICAN
NWD241983	14.99	M	BLACK OR AFRICAN AMERICAN
NWD821267	20.99	F	BLACK OR AFRICAN AMERICAN
NWD247108	8	F	BLACK OR AFRICAN AMERICAN
NWD813488	17.99	M	BLACK OR AFRICAN AMERICAN
NWD899701	15.99	M	BLACK OR AFRICAN AMERICAN
NWD720414	14.99	F	BLACK OR AFRICAN AMERICAN
NWD908270	15.99	M	BLACK OR AFRICAN AMERICAN
NWD154274	4	F	BLACK OR AFRICAN AMERICAN
NWD869891	17.99	F	BLACK OR AFRICAN AMERICAN
NWD747667	12.99	F	BLACK OR AFRICAN AMERICAN
NWD150549	15.99	F	BLACK OR AFRICAN AMERICAN
NWD591111	9.99	M	BLACK OR AFRICAN AMERICAN
NWD105708	2	M	BLACK OR AFRICAN AMERICAN
NWD234304	20.99	M	BLACK OR AFRICAN AMERICAN
NWD735726	19.99	F	BLACK OR AFRICAN AMERICAN
NWD196831	17.99	F	BLACK OR AFRICAN AMERICAN
NWD829040	16.99	M	BLACK OR AFRICAN AMERICAN
NWD805494	8	F	BLACK OR AFRICAN AMERICAN
NWD526051	6	M	BLACK OR AFRICAN AMERICAN
NWD438683	7	M	BLACK OR AFRICAN AMERICAN
NWD680824	12.99	M	BLACK OR AFRICAN AMERICAN
NWD905523	11.99	M	BLACK OR AFRICAN AMERICAN
NWD147531	8	M	BLACK OR AFRICAN AMERICAN
NWD894161	13.99	M	BLACK OR AFRICAN AMERICAN
NWD686214	17.99	F	BLACK OR AFRICAN AMERICAN
NWD561692	20.99	M	BLACK OR AFRICAN AMERICAN
NWD534093	15.99	M	BLACK OR AFRICAN AMERICAN
NWD804730	8	M	BLACK OR AFRICAN AMERICAN
NWD794066	15.99	F	BLACK OR AFRICAN AMERICAN
NWD945274	18.99	F	BLACK OR AFRICAN AMERICAN
NWD342010	16.99	M	BLACK OR AFRICAN AMERICAN
NWD645346	18.99	M	BLACK OR AFRICAN AMERICAN
NWD421531	11.99	F	BLACK OR AFRICAN AMERICAN
NWD537869	16.99	M	BLACK OR AFRICAN AMERICAN
NWD516237	15.99	M	BLACK OR AFRICAN AMERICAN
NWD409235	15.99	F	BLACK OR AFRICAN AMERICAN
NWD925598	17.99	M	BLACK OR AFRICAN AMERICAN
NWD367721	7	F	BLACK OR AFRICAN AMERICAN
NWD759764	7	M	BLACK OR AFRICAN AMERICAN
NWD133986	11.99	F	BLACK OR AFRICAN AMERICAN
NWD738891	11.99	F	BLACK OR AFRICAN AMERICAN
NWD761426	15.99	F	BLACK OR AFRICAN AMERICAN
NWD978007	0.99	F	BLACK OR AFRICAN AMERICAN
NWD893414	4	M	BLACK OR AFRICAN AMERICAN
NWD856152	1.4	M	BLACK OR AFRICAN AMERICAN
NWD187235	0.33	M	BLACK OR AFRICAN AMERICAN
NWD408768	8	M	BLACK OR AFRICAN AMERICAN
NWD911903	2.14	M	BLACK OR AFRICAN AMERICAN
NWD793666	11.99	M	BLACK OR AFRICAN AMERICAN
NWD276512	8	F	BLACK OR AFRICAN AMERICAN
NWD119320	2.38	M	BLACK OR AFRICAN AMERICAN
NWD578455	13.99	F	BLACK OR AFRICAN AMERICAN
NWD302349	13.99	M	BLACK OR AFRICAN AMERICAN
NWD346540	15.99	F	BLACK OR AFRICAN AMERICAN
NWD119479	0.99	F	BLACK OR AFRICAN AMERICAN
NWD873151	6	F	BLACK OR AFRICAN AMERICAN
NWD599277	8	F	BLACK OR AFRICAN AMERICAN
NWD244709	15.99	M	BLACK OR AFRICAN AMERICAN
NWD199045	7	M	BLACK OR AFRICAN AMERICAN
NWD277260	1.56	F	BLACK OR AFRICAN AMERICAN
NWD105146	7	F	BLACK OR AFRICAN AMERICAN
NWD653074	9	M	BLACK OR AFRICAN AMERICAN
NWD658448	15.99	F	BLACK OR AFRICAN AMERICAN
NWD640722	4	M	BLACK OR AFRICAN AMERICAN
NWD867892	5	F	BLACK OR AFRICAN AMERICAN
NWD712859	2.14	M	BLACK OR AFRICAN AMERICAN
NWD603152	0.66	F	BLACK OR AFRICAN AMERICAN
NWD663570	9	F	BLACK OR AFRICAN AMERICAN
NWD225555	1.97	F	BLACK OR AFRICAN AMERICAN
NWD454720	6	M	BLACK OR AFRICAN AMERICAN
NWD344634	14.99	M	BLACK OR AFRICAN AMERICAN
NWD842806	2.55	M	BLACK OR AFRICAN AMERICAN
NWD227053	5	M	BLACK OR AFRICAN AMERICAN
NWD991578	3	M	BLACK OR AFRICAN AMERICAN
NWD700354	17.99	F	BLACK OR AFRICAN AMERICAN
NWD571561	4	F	BLACK OR AFRICAN AMERICAN
NWD136503	15.99	M	BLACK OR AFRICAN AMERICAN
NWD621013	14.99	F	BLACK OR AFRICAN AMERICAN
NWD454211	3	M	BLACK OR AFRICAN AMERICAN
NWD497587	8	F	BLACK OR AFRICAN AMERICAN
NWD240551	17.99	M	BLACK OR AFRICAN AMERICAN
NWD667907	1.97	M	BLACK OR AFRICAN AMERICAN
[truncated: 2,181 more rows]
